# Supplementary material for: The Staphylococcus aureus Two-Component System AgrAC Displays Four Distinct Genomic Arrangements That Delineate Genomic Virulence Factor Signatures
Source: Front Microbiol. 2018 May 25;9:1082. doi: 10.3389/fmicb.2018.01082 (PMC5981134; doi:10.3389/fmicb.2018.01082)
Supplement: Supplementary file 11 [file Data_Sheet_1.XLSX]

## Sheet: Sheet1
Data Sheet 1: S. aureus strains and their types (agr and MLST). MLST groupings curated by manual literature search are highlighted in red.
Strain ID	Genome Name	MLST	agr Type
1280.1	Staphylococcus aureus strain Sa_Newman_UoM		typeI
1280.1	Staphylococcus aureus strain FORC_027		typeII
1280.1	Staphylococcus aureus strain AUS0325	ST88	typeIII
1280.11	Staphylococcus aureus strain FORC_026		typeIII
1280.11	Staphylococcus aureus strain SA40TW		typeI
1280.22	Staphylococcus aureus 29b_MRSA	ST8	typeI
1280.22	Staphylococcus aureus 31b_MRSA	ST8	typeI
1280.22	Staphylococcus aureus 33b	ST8	typeI
1280.22	Staphylococcus aureus 26b_MRSA	ST8	typeI
1280.22	Staphylococcus aureus 25b_MRSA	ST8	typeI
1280.22	Staphylococcus aureus 27b_MRSA	ST8	typeI
1280.33	Staphylococcus aureus strain 502A		typeII
1280.34	Staphylococcus aureus strain NRS100		typeI
1280.34	Staphylococcus aureus strain UA-S391_USA300	cc22	typeI
1280.34	Staphylococcus aureus strain XN108	ST239	typeI
1280.34	Staphylococcus aureus strain 2395 USA500	ST30	typeI
1280.34	Staphylococcus aureus strain Staphylococcous aureus		typeI
1280.34	Staphylococcus aureus strain Staphylococcous aureus		typeI
1280.34	Staphylococcus aureus strain Staphylococcous aureus		typeII
1280.34	Staphylococcus aureus strain Staphylococcous aureus		typeII
1280.34	Staphylococcus aureus strain Staphylococcous aureus	ST121	typeIV
1280.34	Staphylococcus aureus strain ILRI_Eymole1/1	ST30	typeIII
1280.34	Staphylococcus aureus strain FCFHV36	ST105	typeII
1280.35	Staphylococcus aureus strain TCH 959		type undefined
1280.35	Staphylococcus aureus strain NRS143		typeIII
1280.36	Staphylococcus aureus strain M121		typeI
1280.36	Staphylococcus aureus strain RKI4		typeII
1280.36	Staphylococcus aureus strain CA12		typeI
1280.36	Staphylococcus aureus strain HUV05		typeI
1280.36	Staphylococcus aureus strain V2200		typeI
1280.44	Staphylococcus aureus strain HOU1444-VR	ST5	typeII
1280.44	Staphylococcus aureus strain SA564		typeII
1280.48	Staphylococcus aureus strain XQ		typeIV
1280.48	Staphylococcus aureus strain CA15	ST8	typeI
1280.48	Staphylococcus aureus strain Mw2	ST1	typeIII
1280.48	Staphylococcus aureus strain NRS120		typeI
1280.48	Staphylococcus aureus strain NRS1	ST5	typeII
1280.48	Staphylococcus aureus strain NRS146		typeI
1280.48	Staphylococcus aureus strain NRS484		typeIII
1280.48	Staphylococcus aureus strain NRS70		typeII
1280.48	Staphylococcus aureus strain NRS105		typeI
1280.48	Staphylococcus aureus strain NRS133		typeI
1280.48	Staphylococcus aureus strain NRS153		typeIV
1280.48	Staphylococcus aureus strain NRS149	ST5	typeII
1280.48	Staphylococcus aureus strain NCTC13435	ST80	typeIII
1280.48	Staphylococcus aureus strain NCTC8532	ST8	typeI
1280.48	Staphylococcus aureus strain RIVM1295	ST398	typeI
1280.49	Staphylococcus aureus strain RIVM1607	ST398	typeI
1280.49	Staphylococcus aureus strain RIVM3897	ST398	typeI
1280.5	Staphylococcus aureus strain FDA209P	ST464	typeI
1280.5	Staphylococcus aureus strain MI	ST5	typeII
1280.51	Staphylococcus aureus strain FDAARGOS_159		typeII
1280.52	Staphylococcus aureus strain FORC_012	ST72	typeI
1280.52	Staphylococcus aureus strain UTSW MRSA 55		typeI
1280.52	Staphylococcus aureus strain BB155	ST152	typeI
1280.52	Staphylococcus aureus strain NZAK3	ST5	typeII
1280.72	Staphylococcus aureus strain MCRF184	ST45	typeI
1280.72	Staphylococcus aureus strain ST20130940	ST15	typeII
1280.72	Staphylococcus aureus strain ST20130941	ST15	typeII
1280.72	Staphylococcus aureus strain ST20130942	ST25	typeI
1280.72	Staphylococcus aureus strain ST20130943	ST25	typeI
1280.72	Staphylococcus aureus strain ST20130938		typeII
1280.72	Staphylococcus aureus strain ST20130939	ST15	typeII
1280.72	Staphylococcus aureus strain RIVM6519	ST5	typeII
1280.72	Staphylococcus aureus strain ZJ5499		typeII
1280.72	Staphylococcus aureus strain NCCP14558		typeII
1280.72	Staphylococcus aureus strain NCCP14562	ST5	typeII
1280.72	Staphylococcus aureus strain V521	ST239	typeI
1280.72	Staphylococcus aureus strain V605	ST239	typeI
1280.89	Staphylococcus aureus strain 08-02119	ST582	typeII
1280.89	Staphylococcus aureus strain 08-02300	ST7	typeI
46170.1	Staphylococcus aureus subsp. aureus strain H-EMRSA-15	ST22	typeI
46170.1	Staphylococcus aureus subsp. aureus strain ATCC 25923	ST243	typeIII
46170.1	Staphylococcus aureus subsp. aureus strain USA300_2014.C01	ST8	typeI
46170.1	Staphylococcus aureus subsp. aureus strain USA300_2014.C02	ST8	typeI
46170.2	Staphylococcus aureus subsp. aureus strain GR2	ST728	typeIII
46170.2	Staphylococcus aureus subsp. aureus strain JS395		typeI
46170.2	Staphylococcus aureus subsp. aureus strain Gv51	ST239	typeI
46170.2	Staphylococcus aureus subsp. aureus strain Be62	ST239	typeI
46170.2	Staphylococcus aureus subsp. aureus strain Gv88	ST239	typeI
46170.2	Staphylococcus aureus subsp. aureus strain HC1340	ST239	typeI
46170.2	Staphylococcus aureus subsp. aureus strain HC1335	ST239	typeI
46170.2	Staphylococcus aureus subsp. aureus strain TMUS2126	ST72	typeI
46170.2	Staphylococcus aureus subsp. aureus strain TMUS2134	ST72	typeI
46170.2	Staphylococcus aureus subsp. aureus strain 5118.N		typeI
46170.2	Staphylococcus aureus subsp. aureus strain 2148.N		typeI
46170.2	Staphylococcus aureus subsp. aureus strain 1971.CO1		typeI
46170.2	Staphylococcus aureus subsp. aureus strain 1969.N		typeI
46170.2	Staphylococcus aureus subsp. aureus strain 1625.CO1		typeI
46170.2	Staphylococcus aureus subsp. aureus strain 2148.CO1		typeI
46170.3	Staphylococcus aureus subsp. aureus strain 1626.CO1		typeI
46170.3	Staphylococcus aureus subsp. aureus strain 3020.CO1		typeI
46170.3	Staphylococcus aureus subsp. aureus strain E154	ST398	typeI
46170.3	Staphylococcus aureus subsp. aureus strain RN1		typeI
46170.3	Staphylococcus aureus subsp. aureus	ST8	typeI
46170.9	Staphylococcus aureus subsp. aureus Gv69	ST239	typeI
46170.9	Staphylococcus aureus subsp. aureus FORC_001		typeIII
93061.5	Staphylococcus aureus subsp. aureus NCTC 8325	ST8	typeI
93062.2	Staphylococcus aureus subsp. aureus COL	ST250	typeI
158878	Staphylococcus aureus subsp. aureus Mu50	ST5	typeII
158879	Staphylococcus aureus subsp. aureus N315	ST5	typeII
196620	Staphylococcus aureus subsp. aureus MW2	ST1	typeIII
273037	Staphylococcus aureus RF122	ST151	typeII
282458	Staphylococcus aureus subsp. aureus MRSA252	ST36	typeIII
282460	Staphylococcus aureus subsp. aureus MSSA476	ST1	typeIII
359786	Staphylococcus aureus subsp. aureus JH9	ST105	typeII
359787	Staphylococcus aureus subsp. aureus JH1	ST105	typeII
418128	Staphylococcus aureus subsp. aureus Mu3	ST5	typeII
426431	Staphylococcus aureus subsp. aureus str. Newman	ST254	typeI
451515	Staphylococcus aureus subsp. aureus USA300_FPR3757	ST8	typeI
451517	Staphylococcus aureus subsp. aureus USA300_TCH1516	ST8	typeI
523796	Staphylococcus aureus subsp. aureus ST398	ST398	typeI
546342	Staphylococcus aureus subsp. aureus str. JKD6008	ST239	typeI
548474	Staphylococcus aureus subsp. aureus TCH60	ST30	typeIII
663951	Staphylococcus aureus subsp. aureus TW20	ST239	typeI
681288	Staphylococcus aureus subsp. aureus ED98	ST5	typeII
685039	Staphylococcus aureus subsp. aureus ED133	CC133	typeI
703339	Staphylococcus aureus 04-02981	ST225	typeII
869816	Staphylococcus aureus subsp. aureus JKD6159	ST93	typeIII
889933	Staphylococcus aureus subsp. aureus ECT-R 2	ST5	typeII
985006	Staphylococcus aureus subsp. aureus LGA251	ST425	typeII
1.00654e+06	Staphylococcus aureus subsp. aureus T0131	ST239	typeI
1.0288e+06	Staphylococcus aureus subsp. aureus VC40	ST8	typeI
1.07425e+06	Staphylococcus aureus subsp. aureus HO 5096 0412	ST22	typeI
1.07492e+06	Staphylococcus aureus subsp. aureus ST228	ST228	typeII
1.07492e+06	Staphylococcus aureus subsp. aureus ST228	ST228	typeII
1.07492e+06	Staphylococcus aureus subsp. aureus ST228	ST228	typeII
1.07508e+06	Staphylococcus aureus ST228/10388	ST228	typeII
1.07508e+06	Staphylococcus aureus ST228/10497	ST228	typeII
1.07508e+06	Staphylococcus aureus ST228/15532	ST228	typeII
1.07508e+06	Staphylococcus aureus ST228/16035	ST228	typeII
1.07508e+06	Staphylococcus aureus ST228/18412	ST228	typeII
1.11896e+06	Staphylococcus aureus subsp. aureus M013	ST59	typeI
1.12352e+06	Staphylococcus aureus subsp. aureus 11819-97	ST80	typeIII
1.15508e+06	Staphylococcus aureus subsp. aureus 71193	ST398	typeI
1.19358e+06	Staphylococcus aureus subsp. aureus CN1	ST72	typeI
1.19409e+06	Staphylococcus aureus subsp. aureus SA40	ST59	typeI
1.20101e+06	Staphylococcus aureus subsp. aureus SA957	ST59	typeI
1.22949e+06	Staphylococcus aureus 08BA02176	ST398	typeI
1.24162e+06	Staphylococcus aureus subsp. aureus DSM 20231	ST8	typeI
1.3056e+06	Staphylococcus aureus M1	ST8	typeI
1.32137e+06	Staphylococcus aureus Bmb9393	ST239	typeI
1.32366e+06	Staphylococcus aureus CA-347	ST45	typeI
1.34306e+06	Staphylococcus aureus subsp. aureus ST772-MRSA-V strain DAR4145	ST772	typeII
1.36817e+06	Staphylococcus aureus subsp. aureus SA268	ST59	typeI
1.39248e+06	Staphylococcus aureus subsp. aureus 6850	ST50	typeIV
1.40686e+06	Staphylococcus aureus subsp. aureus Z172	ST239	typeI
1.45828e+06	Staphylococcus aureus USA300-ISMMS1	ST8	typeI
