# Supplementary material for: The Staphylococcus aureus Two-Component System AgrAC Displays Four Distinct Genomic Arrangements That Delineate Genomic Virulence Factor Signatures
Source: Front Microbiol. 2018 May 25;9:1082. doi: 10.3389/fmicb.2018.01082 (PMC5981134; doi:10.3389/fmicb.2018.01082)
Supplement: Supplementary file 12 [file Data_Sheet_2.XLSX]

## Sheet: amino acid variations
Data Sheet 2: Amino acid variations in AgrC proteins of all the four agr types.
	Domains
	IN_1-3: Intracellular domains
	OUT_1-3: Extracellular domains
	TM1-6: Transmembrane domains
residue number	Residue in reference AgrC	variation	Type of amino acid variations	domain	typeI_count	typeII_count	typeIII_count	typeIV_count	typeI	typeII	typeIII	typeIV
3	L	T	NonPolar Neutral	IN_1	6	39			['1368166.3_typeI', '1280.10759_typeI', '1118959.3_typeI', '685039.3_typeI', '1201010.3_typeI', '1194085.3_typeI']	['1075082.3_typeII', '985006.4_typeII', '1074919.7_typeII', '1075077.3_typeII', '359787.11_typeII', '889933.4_typeII', '158878.14_typeII', '1280.5230_typeII', '1280.3378_typeII', '1075076.3_typeII', '1280.3349_typeII', '703339.3_typeII', '1280.4353_typeII', '1075079.3_typeII', '1280.7181_typeII', '1280.7180_typeII', '1280.5050_typeII', '1280.4832_typeII', '1280.3369_typeII', '1280.3568_typeII', '…
3	L	S	NonPolar Neutral	IN_1				4				['1280.4829_typeIV', '1280.4797_typeIV', '1280.3371_typeIV', '1392476.3_typeIV']
3	L	A	NonPolar Neutral	IN_1			16				['548473.6_typeIII', '1280.4848_typeIII', '46170.127_typeIII', '1280.10758_typeIII', '282459.5_typeIII', '46170.87_typeIII', '1280.4803_typeIII', '282458.4_typeIII', '196620.5_typeIII', '1280.3537_typeIII', '1280.10405_typeIII', '1280.3376_typeIII', '46170.154_typeIII', '869816.3_typeIII', '1280.4810_typeIII', '1123523.3_typeIII']
4	L	I	NonPolar Neutral	IN_1		39				['1075082.3_typeII', '985006.4_typeII', '1074919.7_typeII', '1075077.3_typeII', '359787.11_typeII', '889933.4_typeII', '158878.14_typeII', '1280.5230_typeII', '1280.3378_typeII', '1075076.3_typeII', '1280.3349_typeII', '703339.3_typeII', '1280.4353_typeII', '1075079.3_typeII', '1280.7181_typeII', '1280.7180_typeII', '1280.5050_typeII', '1280.4832_typeII', '1280.3369_typeII', '1280.3568_typeII', '…
6	S	N	Polar Neutral	TM1		39				['1075082.3_typeII', '985006.4_typeII', '1074919.7_typeII', '1075077.3_typeII', '359787.11_typeII', '889933.4_typeII', '158878.14_typeII', '1280.5230_typeII', '1280.3378_typeII', '1075076.3_typeII', '1280.3349_typeII', '703339.3_typeII', '1280.4353_typeII', '1075079.3_typeII', '1280.7181_typeII', '1280.7180_typeII', '1280.5050_typeII', '1280.4832_typeII', '1280.3369_typeII', '1280.3568_typeII', '…
6	S	R	Polar Neutral	TM1	5				['1280.3356_typeI', '663951.4_typeI', '1280.7246_typeI', '1280.7245_typeI', '1406863.3_typeI']
6	S	D	Polar Neutral	TM1			16				['548473.6_typeIII', '1280.4848_typeIII', '46170.127_typeIII', '1280.10758_typeIII', '282459.5_typeIII', '46170.87_typeIII', '1280.4803_typeIII', '282458.4_typeIII', '196620.5_typeIII', '1280.3537_typeIII', '1280.10405_typeIII', '1280.3376_typeIII', '46170.154_typeIII', '869816.3_typeIII', '1280.4810_typeIII', '1123523.3_typeIII']
7	Y	L	Polar Neutral	TM1		38				['1075082.3_typeII', '985006.4_typeII', '1074919.7_typeII', '1075077.3_typeII', '359787.11_typeII', '889933.4_typeII', '158878.14_typeII', '1280.5230_typeII', '1280.3378_typeII', '1075076.3_typeII', '1280.3349_typeII', '703339.3_typeII', '1280.4353_typeII', '1075079.3_typeII', '1280.7181_typeII', '1280.7180_typeII', '1280.5050_typeII', '1280.4832_typeII', '1280.3369_typeII', '1280.3568_typeII', '…
7	Y	I	Polar Neutral	TM1		1				['273036.6_typeII']
8	N	A	Polar Neutral	TM1		39				['1075082.3_typeII', '985006.4_typeII', '1074919.7_typeII', '1075077.3_typeII', '359787.11_typeII', '889933.4_typeII', '158878.14_typeII', '1280.5230_typeII', '1280.3378_typeII', '1075076.3_typeII', '1280.3349_typeII', '703339.3_typeII', '1280.4353_typeII', '1075079.3_typeII', '1280.7181_typeII', '1280.7180_typeII', '1280.5050_typeII', '1280.4832_typeII', '1280.3369_typeII', '1280.3568_typeII', '…
9	F	M	NonPolar Neutral	TM1		39				['1075082.3_typeII', '985006.4_typeII', '1074919.7_typeII', '1075077.3_typeII', '359787.11_typeII', '889933.4_typeII', '158878.14_typeII', '1280.5230_typeII', '1280.3378_typeII', '1075076.3_typeII', '1280.3349_typeII', '703339.3_typeII', '1280.4353_typeII', '1075079.3_typeII', '1280.7181_typeII', '1280.7180_typeII', '1280.5050_typeII', '1280.4832_typeII', '1280.3369_typeII', '1280.3568_typeII', '…
9	F	Y	NonPolar Neutral	TM1			16				['548473.6_typeIII', '1280.4848_typeIII', '46170.127_typeIII', '1280.10758_typeIII', '282459.5_typeIII', '46170.87_typeIII', '1280.4803_typeIII', '282458.4_typeIII', '196620.5_typeIII', '1280.3537_typeIII', '1280.10405_typeIII', '1280.3376_typeIII', '46170.154_typeIII', '869816.3_typeIII', '1280.4810_typeIII', '1123523.3_typeIII']
10	V	A	NonPolar Neutral	TM1		39				['1075082.3_typeII', '985006.4_typeII', '1074919.7_typeII', '1075077.3_typeII', '359787.11_typeII', '889933.4_typeII', '158878.14_typeII', '1280.5230_typeII', '1280.3378_typeII', '1075076.3_typeII', '1280.3349_typeII', '703339.3_typeII', '1280.4353_typeII', '1075079.3_typeII', '1280.7181_typeII', '1280.7180_typeII', '1280.5050_typeII', '1280.4832_typeII', '1280.3369_typeII', '1280.3568_typeII', '…
11	L	T	NonPolar Neutral	TM1		39				['1075082.3_typeII', '985006.4_typeII', '1074919.7_typeII', '1075077.3_typeII', '359787.11_typeII', '889933.4_typeII', '158878.14_typeII', '1280.5230_typeII', '1280.3378_typeII', '1075076.3_typeII', '1280.3349_typeII', '703339.3_typeII', '1280.4353_typeII', '1075079.3_typeII', '1280.7181_typeII', '1280.7180_typeII', '1280.5050_typeII', '1280.4832_typeII', '1280.3369_typeII', '1280.3568_typeII', '…
14	L	V	NonPolar Neutral	TM1	6				['1368166.3_typeI', '1280.10759_typeI', '1118959.3_typeI', '685039.3_typeI', '1201010.3_typeI', '1194085.3_typeI']
14	L	I	NonPolar Neutral	TM1			16				['548473.6_typeIII', '1280.4848_typeIII', '46170.127_typeIII', '1280.10758_typeIII', '282459.5_typeIII', '46170.87_typeIII', '1280.4803_typeIII', '282458.4_typeIII', '196620.5_typeIII', '1280.3537_typeIII', '1280.10405_typeIII', '1280.3376_typeIII', '46170.154_typeIII', '869816.3_typeIII', '1280.4810_typeIII', '1123523.3_typeIII']
15	T	V	Polar Neutral	TM1			16				['548473.6_typeIII', '1280.4848_typeIII', '46170.127_typeIII', '1280.10758_typeIII', '282459.5_typeIII', '46170.87_typeIII', '1280.4803_typeIII', '282458.4_typeIII', '196620.5_typeIII', '1280.3537_typeIII', '1280.10405_typeIII', '1280.3376_typeIII', '46170.154_typeIII', '869816.3_typeIII', '1280.4810_typeIII', '1123523.3_typeIII']
17	M	L	NonPolar Neutral	TM1		39				['1075082.3_typeII', '985006.4_typeII', '1074919.7_typeII', '1075077.3_typeII', '359787.11_typeII', '889933.4_typeII', '158878.14_typeII', '1280.5230_typeII', '1280.3378_typeII', '1075076.3_typeII', '1280.3349_typeII', '703339.3_typeII', '1280.4353_typeII', '1075079.3_typeII', '1280.7181_typeII', '1280.7180_typeII', '1280.5050_typeII', '1280.4832_typeII', '1280.3369_typeII', '1280.3568_typeII', '…
17	M	V	NonPolar Neutral	TM1			16				['548473.6_typeIII', '1280.4848_typeIII', '46170.127_typeIII', '1280.10758_typeIII', '282459.5_typeIII', '46170.87_typeIII', '1280.4803_typeIII', '282458.4_typeIII', '196620.5_typeIII', '1280.3537_typeIII', '1280.10405_typeIII', '1280.3376_typeIII', '46170.154_typeIII', '869816.3_typeIII', '1280.4810_typeIII', '1123523.3_typeIII']
17	M	I	NonPolar Neutral	TM1				4				['1280.4829_typeIV', '1280.4797_typeIV', '1280.3371_typeIV', '1392476.3_typeIV']
18	I	V	NonPolar Neutral	TM1		39				['1075082.3_typeII', '985006.4_typeII', '1074919.7_typeII', '1075077.3_typeII', '359787.11_typeII', '889933.4_typeII', '158878.14_typeII', '1280.5230_typeII', '1280.3378_typeII', '1075076.3_typeII', '1280.3349_typeII', '703339.3_typeII', '1280.4353_typeII', '1075079.3_typeII', '1280.7181_typeII', '1280.7180_typeII', '1280.5050_typeII', '1280.4832_typeII', '1280.3369_typeII', '1280.3568_typeII', '…
18	I	S	NonPolar Neutral	TM1			16				['548473.6_typeIII', '1280.4848_typeIII', '46170.127_typeIII', '1280.10758_typeIII', '282459.5_typeIII', '46170.87_typeIII', '1280.4803_typeIII', '282458.4_typeIII', '196620.5_typeIII', '1280.3537_typeIII', '1280.10405_typeIII', '1280.3376_typeIII', '46170.154_typeIII', '869816.3_typeIII', '1280.4810_typeIII', '1123523.3_typeIII']
19	L	I	NonPolar Neutral	TM1		39				['1075082.3_typeII', '985006.4_typeII', '1074919.7_typeII', '1075077.3_typeII', '359787.11_typeII', '889933.4_typeII', '158878.14_typeII', '1280.5230_typeII', '1280.3378_typeII', '1075076.3_typeII', '1280.3349_typeII', '703339.3_typeII', '1280.4353_typeII', '1075079.3_typeII', '1280.7181_typeII', '1280.7180_typeII', '1280.5050_typeII', '1280.4832_typeII', '1280.3369_typeII', '1280.3568_typeII', '…
20	M	L	NonPolar Neutral	TM1		39				['1075082.3_typeII', '985006.4_typeII', '1074919.7_typeII', '1075077.3_typeII', '359787.11_typeII', '889933.4_typeII', '158878.14_typeII', '1280.5230_typeII', '1280.3378_typeII', '1075076.3_typeII', '1280.3349_typeII', '703339.3_typeII', '1280.4353_typeII', '1075079.3_typeII', '1280.7181_typeII', '1280.7180_typeII', '1280.5050_typeII', '1280.4832_typeII', '1280.3369_typeII', '1280.3568_typeII', '…
21	F	L	NonPolar Neutral	TM1	1				['1280.7175_typeI']
22	T	F	Polar Neutral	TM1			16				['548473.6_typeIII', '1280.4848_typeIII', '46170.127_typeIII', '1280.10758_typeIII', '282459.5_typeIII', '46170.87_typeIII', '1280.4803_typeIII', '282458.4_typeIII', '196620.5_typeIII', '1280.3537_typeIII', '1280.10405_typeIII', '1280.3376_typeIII', '46170.154_typeIII', '869816.3_typeIII', '1280.4810_typeIII', '1123523.3_typeIII']
23	I	V	NonPolar Neutral	TM1		39		4		['1075082.3_typeII', '985006.4_typeII', '1074919.7_typeII', '1075077.3_typeII', '359787.11_typeII', '889933.4_typeII', '158878.14_typeII', '1280.5230_typeII', '1280.3378_typeII', '1075076.3_typeII', '1280.3349_typeII', '703339.3_typeII', '1280.4353_typeII', '1075079.3_typeII', '1280.7181_typeII', '1280.7180_typeII', '1280.5050_typeII', '1280.4832_typeII', '1280.3369_typeII', '1280.3568_typeII', '…		['1280.4829_typeIV', '1280.4797_typeIV', '1280.3371_typeIV', '1392476.3_typeIV']
24	P	A	NonPolar Neutral	TM1		39				['1075082.3_typeII', '985006.4_typeII', '1074919.7_typeII', '1075077.3_typeII', '359787.11_typeII', '889933.4_typeII', '158878.14_typeII', '1280.5230_typeII', '1280.3378_typeII', '1075076.3_typeII', '1280.3349_typeII', '703339.3_typeII', '1280.4353_typeII', '1075079.3_typeII', '1280.7181_typeII', '1280.7180_typeII', '1280.5050_typeII', '1280.4832_typeII', '1280.3369_typeII', '1280.3568_typeII', '…
24	P	S	NonPolar Neutral	TM1			16				['548473.6_typeIII', '1280.4848_typeIII', '46170.127_typeIII', '1280.10758_typeIII', '282459.5_typeIII', '46170.87_typeIII', '1280.4803_typeIII', '282458.4_typeIII', '196620.5_typeIII', '1280.3537_typeIII', '1280.10405_typeIII', '1280.3376_typeIII', '46170.154_typeIII', '869816.3_typeIII', '1280.4810_typeIII', '1123523.3_typeIII']
25	A	K	NonPolar Neutral	TM1		39				['1075082.3_typeII', '985006.4_typeII', '1074919.7_typeII', '1075077.3_typeII', '359787.11_typeII', '889933.4_typeII', '158878.14_typeII', '1280.5230_typeII', '1280.3378_typeII', '1075076.3_typeII', '1280.3349_typeII', '703339.3_typeII', '1280.4353_typeII', '1075079.3_typeII', '1280.7181_typeII', '1280.7180_typeII', '1280.5050_typeII', '1280.4832_typeII', '1280.3369_typeII', '1280.3568_typeII', '…
25	A	S	NonPolar Neutral	TM1				4				['1280.4829_typeIV', '1280.4797_typeIV', '1280.3371_typeIV', '1392476.3_typeIV']
26	I	F	NonPolar Neutral	TM1		39	16			['1075082.3_typeII', '985006.4_typeII', '1074919.7_typeII', '1075077.3_typeII', '359787.11_typeII', '889933.4_typeII', '158878.14_typeII', '1280.5230_typeII', '1280.3378_typeII', '1075076.3_typeII', '1280.3349_typeII', '703339.3_typeII', '1280.4353_typeII', '1075079.3_typeII', '1280.7181_typeII', '1280.7180_typeII', '1280.5050_typeII', '1280.4832_typeII', '1280.3369_typeII', '1280.3568_typeII', '…	['548473.6_typeIII', '1280.4848_typeIII', '46170.127_typeIII', '1280.10758_typeIII', '282459.5_typeIII', '46170.87_typeIII', '1280.4803_typeIII', '282458.4_typeIII', '196620.5_typeIII', '1280.3537_typeIII', '1280.10405_typeIII', '1280.3376_typeIII', '46170.154_typeIII', '869816.3_typeIII', '1280.4810_typeIII', '1123523.3_typeIII']
26	I	L	NonPolar Neutral	TM1	6				['1368166.3_typeI', '1280.10759_typeI', '1118959.3_typeI', '685039.3_typeI', '1201010.3_typeI', '1194085.3_typeI']
29	G	F	NonPolar Neutral	OUT_1		39				['1075082.3_typeII', '985006.4_typeII', '1074919.7_typeII', '1075077.3_typeII', '359787.11_typeII', '889933.4_typeII', '158878.14_typeII', '1280.5230_typeII', '1280.3378_typeII', '1075076.3_typeII', '1280.3349_typeII', '703339.3_typeII', '1280.4353_typeII', '1075079.3_typeII', '1280.7181_typeII', '1280.7180_typeII', '1280.5050_typeII', '1280.4832_typeII', '1280.3369_typeII', '1280.3568_typeII', '…
29	G	V	NonPolar Neutral	OUT_1	1				['1280.8873_typeI']
30	I	V	NonPolar Neutral	OUT_1		39				['1075082.3_typeII', '985006.4_typeII', '1074919.7_typeII', '1075077.3_typeII', '359787.11_typeII', '889933.4_typeII', '158878.14_typeII', '1280.5230_typeII', '1280.3378_typeII', '1075076.3_typeII', '1280.3349_typeII', '703339.3_typeII', '1280.4353_typeII', '1075079.3_typeII', '1280.7181_typeII', '1280.7180_typeII', '1280.5050_typeII', '1280.4832_typeII', '1280.3369_typeII', '1280.3568_typeII', '…
31	K	R	polar Positive	OUT_1			16				['548473.6_typeIII', '1280.4848_typeIII', '46170.127_typeIII', '1280.10758_typeIII', '282459.5_typeIII', '46170.87_typeIII', '1280.4803_typeIII', '282458.4_typeIII', '196620.5_typeIII', '1280.3537_typeIII', '1280.10405_typeIII', '1280.3376_typeIII', '46170.154_typeIII', '869816.3_typeIII', '1280.4810_typeIII', '1123523.3_typeIII']
32	Y	F	Polar Neutral	OUT_1		39				['1075082.3_typeII', '985006.4_typeII', '1074919.7_typeII', '1075077.3_typeII', '359787.11_typeII', '889933.4_typeII', '158878.14_typeII', '1280.5230_typeII', '1280.3378_typeII', '1075076.3_typeII', '1280.3349_typeII', '703339.3_typeII', '1280.4353_typeII', '1075079.3_typeII', '1280.7181_typeII', '1280.7180_typeII', '1280.5050_typeII', '1280.4832_typeII', '1280.3369_typeII', '1280.3568_typeII', '…
33	S	N	Polar Neutral	OUT_1		39				['1075082.3_typeII', '985006.4_typeII', '1074919.7_typeII', '1075077.3_typeII', '359787.11_typeII', '889933.4_typeII', '158878.14_typeII', '1280.5230_typeII', '1280.3378_typeII', '1075076.3_typeII', '1280.3349_typeII', '703339.3_typeII', '1280.4353_typeII', '1075079.3_typeII', '1280.7181_typeII', '1280.7180_typeII', '1280.5050_typeII', '1280.4832_typeII', '1280.3369_typeII', '1280.3568_typeII', '…
33	S	K	Polar Neutral	OUT_1			16				['548473.6_typeIII', '1280.4848_typeIII', '46170.127_typeIII', '1280.10758_typeIII', '282459.5_typeIII', '46170.87_typeIII', '1280.4803_typeIII', '282458.4_typeIII', '196620.5_typeIII', '1280.3537_typeIII', '1280.10405_typeIII', '1280.3376_typeIII', '46170.154_typeIII', '869816.3_typeIII', '1280.4810_typeIII', '1123523.3_typeIII']
34	K	L	polar Positive	OUT_1		39				['1075082.3_typeII', '985006.4_typeII', '1074919.7_typeII', '1075077.3_typeII', '359787.11_typeII', '889933.4_typeII', '158878.14_typeII', '1280.5230_typeII', '1280.3378_typeII', '1075076.3_typeII', '1280.3349_typeII', '703339.3_typeII', '1280.4353_typeII', '1075079.3_typeII', '1280.7181_typeII', '1280.7180_typeII', '1280.5050_typeII', '1280.4832_typeII', '1280.3369_typeII', '1280.3568_typeII', '…
35	L	R	NonPolar Neutral	OUT_1		39				['1075082.3_typeII', '985006.4_typeII', '1074919.7_typeII', '1075077.3_typeII', '359787.11_typeII', '889933.4_typeII', '158878.14_typeII', '1280.5230_typeII', '1280.3378_typeII', '1075076.3_typeII', '1280.3349_typeII', '703339.3_typeII', '1280.4353_typeII', '1075079.3_typeII', '1280.7181_typeII', '1280.7180_typeII', '1280.5050_typeII', '1280.4832_typeII', '1280.3369_typeII', '1280.3568_typeII', '…
35	L	S	NonPolar Neutral	OUT_1			16	4			['548473.6_typeIII', '1280.4848_typeIII', '46170.127_typeIII', '1280.10758_typeIII', '282459.5_typeIII', '46170.87_typeIII', '1280.4803_typeIII', '282458.4_typeIII', '196620.5_typeIII', '1280.3537_typeIII', '1280.10405_typeIII', '1280.3376_typeIII', '46170.154_typeIII', '869816.3_typeIII', '1280.4810_typeIII', '1123523.3_typeIII']	['1280.4829_typeIV', '1280.4797_typeIV', '1280.3371_typeIV', '1392476.3_typeIV']
38	F	I	NonPolar Neutral	OUT_1			16				['548473.6_typeIII', '1280.4848_typeIII', '46170.127_typeIII', '1280.10758_typeIII', '282459.5_typeIII', '46170.87_typeIII', '1280.4803_typeIII', '282458.4_typeIII', '196620.5_typeIII', '1280.3537_typeIII', '1280.10405_typeIII', '1280.3376_typeIII', '46170.154_typeIII', '869816.3_typeIII', '1280.4810_typeIII', '1123523.3_typeIII']
38	F	L	NonPolar Neutral	OUT_1				4				['1280.4829_typeIV', '1280.4797_typeIV', '1280.3371_typeIV', '1392476.3_typeIV']
39	F	I	NonPolar Neutral	OUT_1		39				['1075082.3_typeII', '985006.4_typeII', '1074919.7_typeII', '1075077.3_typeII', '359787.11_typeII', '889933.4_typeII', '158878.14_typeII', '1280.5230_typeII', '1280.3378_typeII', '1075076.3_typeII', '1280.3349_typeII', '703339.3_typeII', '1280.4353_typeII', '1075079.3_typeII', '1280.7181_typeII', '1280.7180_typeII', '1280.5050_typeII', '1280.4832_typeII', '1280.3369_typeII', '1280.3568_typeII', '…
39	F	Y	NonPolar Neutral	OUT_1			16	4			['548473.6_typeIII', '1280.4848_typeIII', '46170.127_typeIII', '1280.10758_typeIII', '282459.5_typeIII', '46170.87_typeIII', '1280.4803_typeIII', '282458.4_typeIII', '196620.5_typeIII', '1280.3537_typeIII', '1280.10405_typeIII', '1280.3376_typeIII', '46170.154_typeIII', '869816.3_typeIII', '1280.4810_typeIII', '1123523.3_typeIII']	['1280.4829_typeIV', '1280.4797_typeIV', '1280.3371_typeIV', '1392476.3_typeIV']
41	I	V	NonPolar Neutral	OUT_1		39				['1075082.3_typeII', '985006.4_typeII', '1074919.7_typeII', '1075077.3_typeII', '359787.11_typeII', '889933.4_typeII', '158878.14_typeII', '1280.5230_typeII', '1280.3378_typeII', '1075076.3_typeII', '1280.3349_typeII', '703339.3_typeII', '1280.4353_typeII', '1075079.3_typeII', '1280.7181_typeII', '1280.7180_typeII', '1280.5050_typeII', '1280.4832_typeII', '1280.3369_typeII', '1280.3568_typeII', '…
41	I	T	NonPolar Neutral	OUT_1				4				['1280.4829_typeIV', '1280.4797_typeIV', '1280.3371_typeIV', '1392476.3_typeIV']
42	V	G	NonPolar Neutral	OUT_1	22	39	16	4	['46170.187_typeI', '1280.5203_typeI', '1280.8873_typeI', '46170.245_typeI', '46170.186_typeI', '1280.4824_typeI', '1323661.3_typeI', '1193576.3_typeI', '1280.4850_typeI', '1280.7179_typeI', '1280.4851_typeI', '1280.3367_typeI', '1280.4852_typeI', '1280.7178_typeI', '1280.7175_typeI', '1155084.3_typeI', '1280.5046_typeI', '46170.288_typeI', '1229492.3_typeI', '1280.5205_typeI', '46170.155_typeI',…	['1075082.3_typeII', '985006.4_typeII', '1074919.7_typeII', '1075077.3_typeII', '359787.11_typeII', '889933.4_typeII', '158878.14_typeII', '1280.5230_typeII', '1280.3378_typeII', '1075076.3_typeII', '1280.3349_typeII', '703339.3_typeII', '1280.4353_typeII', '1075079.3_typeII', '1280.7181_typeII', '1280.7180_typeII', '1280.5050_typeII', '1280.4832_typeII', '1280.3369_typeII', '1280.3568_typeII', '…	['548473.6_typeIII', '1280.4848_typeIII', '46170.127_typeIII', '1280.10758_typeIII', '282459.5_typeIII', '46170.87_typeIII', '1280.4803_typeIII', '282458.4_typeIII', '196620.5_typeIII', '1280.3537_typeIII', '1280.10405_typeIII', '1280.3376_typeIII', '46170.154_typeIII', '869816.3_typeIII', '1280.4810_typeIII', '1123523.3_typeIII']	['1280.4829_typeIV', '1280.4797_typeIV', '1280.3371_typeIV', '1392476.3_typeIV']
43	I	V	NonPolar Neutral	OUT_1		1				['1280.8872_typeII']
44	S	I	Polar Neutral	OUT_1		39				['1075082.3_typeII', '985006.4_typeII', '1074919.7_typeII', '1075077.3_typeII', '359787.11_typeII', '889933.4_typeII', '158878.14_typeII', '1280.5230_typeII', '1280.3378_typeII', '1075076.3_typeII', '1280.3349_typeII', '703339.3_typeII', '1280.4353_typeII', '1075079.3_typeII', '1280.7181_typeII', '1280.7180_typeII', '1280.5050_typeII', '1280.4832_typeII', '1280.3369_typeII', '1280.3568_typeII', '…
44	S	T	Polar Neutral	OUT_1	8			4	['1368166.3_typeI', '1280.10759_typeI', '1118959.3_typeI', '685039.3_typeI', '1280.3367_typeI', '1280.5205_typeI', '1201010.3_typeI', '1194085.3_typeI']			['1280.4829_typeIV', '1280.4797_typeIV', '1280.3371_typeIV', '1392476.3_typeIV']
44	S	V	Polar Neutral	OUT_1			16				['548473.6_typeIII', '1280.4848_typeIII', '46170.127_typeIII', '1280.10758_typeIII', '282459.5_typeIII', '46170.87_typeIII', '1280.4803_typeIII', '282458.4_typeIII', '196620.5_typeIII', '1280.3537_typeIII', '1280.10405_typeIII', '1280.3376_typeIII', '46170.154_typeIII', '869816.3_typeIII', '1280.4810_typeIII', '1123523.3_typeIII']
45	T	I	Polar Neutral	OUT_1		39				['1075082.3_typeII', '985006.4_typeII', '1074919.7_typeII', '1075077.3_typeII', '359787.11_typeII', '889933.4_typeII', '158878.14_typeII', '1280.5230_typeII', '1280.3378_typeII', '1075076.3_typeII', '1280.3349_typeII', '703339.3_typeII', '1280.4353_typeII', '1075079.3_typeII', '1280.7181_typeII', '1280.7180_typeII', '1280.5050_typeII', '1280.4832_typeII', '1280.3369_typeII', '1280.3568_typeII', '…
45	T	L	Polar Neutral	OUT_1			16				['548473.6_typeIII', '1280.4848_typeIII', '46170.127_typeIII', '1280.10758_typeIII', '282459.5_typeIII', '46170.87_typeIII', '1280.4803_typeIII', '282458.4_typeIII', '196620.5_typeIII', '1280.3537_typeIII', '1280.10405_typeIII', '1280.3376_typeIII', '46170.154_typeIII', '869816.3_typeIII', '1280.4810_typeIII', '1123523.3_typeIII']
45	T	A	Polar Neutral	OUT_1				4				['1280.4829_typeIV', '1280.4797_typeIV', '1280.3371_typeIV', '1392476.3_typeIV']
45	T	S	Polar Neutral	OUT_1	6				['1368166.3_typeI', '1280.10759_typeI', '1118959.3_typeI', '685039.3_typeI', '1201010.3_typeI', '1194085.3_typeI']
46	L	P	NonPolar Neutral	OUT_1		39				['1075082.3_typeII', '985006.4_typeII', '1074919.7_typeII', '1075077.3_typeII', '359787.11_typeII', '889933.4_typeII', '158878.14_typeII', '1280.5230_typeII', '1280.3378_typeII', '1075076.3_typeII', '1280.3349_typeII', '703339.3_typeII', '1280.4353_typeII', '1075079.3_typeII', '1280.7181_typeII', '1280.7180_typeII', '1280.5050_typeII', '1280.4832_typeII', '1280.3369_typeII', '1280.3568_typeII', '…
46	L	S	NonPolar Neutral	OUT_1			16				['548473.6_typeIII', '1280.4848_typeIII', '46170.127_typeIII', '1280.10758_typeIII', '282459.5_typeIII', '46170.87_typeIII', '1280.4803_typeIII', '282458.4_typeIII', '196620.5_typeIII', '1280.3537_typeIII', '1280.10405_typeIII', '1280.3376_typeIII', '46170.154_typeIII', '869816.3_typeIII', '1280.4810_typeIII', '1123523.3_typeIII']
47	S	T	Polar Neutral	OUT_1		39				['1075082.3_typeII', '985006.4_typeII', '1074919.7_typeII', '1075077.3_typeII', '359787.11_typeII', '889933.4_typeII', '158878.14_typeII', '1280.5230_typeII', '1280.3378_typeII', '1075076.3_typeII', '1280.3349_typeII', '703339.3_typeII', '1280.4353_typeII', '1075079.3_typeII', '1280.7181_typeII', '1280.7180_typeII', '1280.5050_typeII', '1280.4832_typeII', '1280.3369_typeII', '1280.3568_typeII', '…
48	L	M	NonPolar Neutral	OUT_1		39				['1075082.3_typeII', '985006.4_typeII', '1074919.7_typeII', '1075077.3_typeII', '359787.11_typeII', '889933.4_typeII', '158878.14_typeII', '1280.5230_typeII', '1280.3378_typeII', '1075076.3_typeII', '1280.3349_typeII', '703339.3_typeII', '1280.4353_typeII', '1075079.3_typeII', '1280.7181_typeII', '1280.7180_typeII', '1280.5050_typeII', '1280.4832_typeII', '1280.3369_typeII', '1280.3568_typeII', '…
48	L	V	NonPolar Neutral	OUT_1			16				['548473.6_typeIII', '1280.4848_typeIII', '46170.127_typeIII', '1280.10758_typeIII', '282459.5_typeIII', '46170.87_typeIII', '1280.4803_typeIII', '282458.4_typeIII', '196620.5_typeIII', '1280.3537_typeIII', '1280.10405_typeIII', '1280.3376_typeIII', '46170.154_typeIII', '869816.3_typeIII', '1280.4810_typeIII', '1123523.3_typeIII']
49	F	I	NonPolar Neutral	OUT_1				4				['1280.4829_typeIV', '1280.4797_typeIV', '1280.3371_typeIV', '1392476.3_typeIV']
49	F	Y	NonPolar Neutral	OUT_1			16				['548473.6_typeIII', '1280.4848_typeIII', '46170.127_typeIII', '1280.10758_typeIII', '282459.5_typeIII', '46170.87_typeIII', '1280.4803_typeIII', '282458.4_typeIII', '196620.5_typeIII', '1280.3537_typeIII', '1280.10405_typeIII', '1280.3376_typeIII', '46170.154_typeIII', '869816.3_typeIII', '1280.4810_typeIII', '1123523.3_typeIII']
50	L	F	NonPolar Neutral	OUT_1			16				['548473.6_typeIII', '1280.4848_typeIII', '46170.127_typeIII', '1280.10758_typeIII', '282459.5_typeIII', '46170.87_typeIII', '1280.4803_typeIII', '282458.4_typeIII', '196620.5_typeIII', '1280.3537_typeIII', '1280.10405_typeIII', '1280.3376_typeIII', '46170.154_typeIII', '869816.3_typeIII', '1280.4810_typeIII', '1123523.3_typeIII']
51	F	Y	NonPolar Neutral	OUT_1	6	39			['1368166.3_typeI', '1280.10759_typeI', '1118959.3_typeI', '685039.3_typeI', '1201010.3_typeI', '1194085.3_typeI']	['1075082.3_typeII', '985006.4_typeII', '1074919.7_typeII', '1075077.3_typeII', '359787.11_typeII', '889933.4_typeII', '158878.14_typeII', '1280.5230_typeII', '1280.3378_typeII', '1075076.3_typeII', '1280.3349_typeII', '703339.3_typeII', '1280.4353_typeII', '1075079.3_typeII', '1280.7181_typeII', '1280.7180_typeII', '1280.5050_typeII', '1280.4832_typeII', '1280.3369_typeII', '1280.3568_typeII', '…
52	K	Y	polar Positive	OUT_1		39				['1075082.3_typeII', '985006.4_typeII', '1074919.7_typeII', '1075077.3_typeII', '359787.11_typeII', '889933.4_typeII', '158878.14_typeII', '1280.5230_typeII', '1280.3378_typeII', '1075076.3_typeII', '1280.3349_typeII', '703339.3_typeII', '1280.4353_typeII', '1075079.3_typeII', '1280.7181_typeII', '1280.7180_typeII', '1280.5050_typeII', '1280.4832_typeII', '1280.3369_typeII', '1280.3568_typeII', '…
52	K	N	polar Positive	OUT_1				4				['1280.4829_typeIV', '1280.4797_typeIV', '1280.3371_typeIV', '1392476.3_typeIV']
52	K	D	polar Positive	OUT_1			16				['548473.6_typeIII', '1280.4848_typeIII', '46170.127_typeIII', '1280.10758_typeIII', '282459.5_typeIII', '46170.87_typeIII', '1280.4803_typeIII', '282458.4_typeIII', '196620.5_typeIII', '1280.3537_typeIII', '1280.10405_typeIII', '1280.3376_typeIII', '46170.154_typeIII', '869816.3_typeIII', '1280.4810_typeIII', '1123523.3_typeIII']
53	M	F	NonPolar Neutral	OUT_1		39		4		['1075082.3_typeII', '985006.4_typeII', '1074919.7_typeII', '1075077.3_typeII', '359787.11_typeII', '889933.4_typeII', '158878.14_typeII', '1280.5230_typeII', '1280.3378_typeII', '1075076.3_typeII', '1280.3349_typeII', '703339.3_typeII', '1280.4353_typeII', '1075079.3_typeII', '1280.7181_typeII', '1280.7180_typeII', '1280.5050_typeII', '1280.4832_typeII', '1280.3369_typeII', '1280.3568_typeII', '…		['1280.4829_typeIV', '1280.4797_typeIV', '1280.3371_typeIV', '1392476.3_typeIV']
53	M	K	NonPolar Neutral	OUT_1			16				['548473.6_typeIII', '1280.4848_typeIII', '46170.127_typeIII', '1280.10758_typeIII', '282459.5_typeIII', '46170.87_typeIII', '1280.4803_typeIII', '282458.4_typeIII', '196620.5_typeIII', '1280.3537_typeIII', '1280.10405_typeIII', '1280.3376_typeIII', '46170.154_typeIII', '869816.3_typeIII', '1280.4810_typeIII', '1123523.3_typeIII']
54	F	Y	NonPolar Neutral	OUT_1		39				['1075082.3_typeII', '985006.4_typeII', '1074919.7_typeII', '1075077.3_typeII', '359787.11_typeII', '889933.4_typeII', '158878.14_typeII', '1280.5230_typeII', '1280.3378_typeII', '1075076.3_typeII', '1280.3349_typeII', '703339.3_typeII', '1280.4353_typeII', '1075079.3_typeII', '1280.7181_typeII', '1280.7180_typeII', '1280.5050_typeII', '1280.4832_typeII', '1280.3369_typeII', '1280.3568_typeII', '…
54	F	I	NonPolar Neutral	OUT_1			16	4			['548473.6_typeIII', '1280.4848_typeIII', '46170.127_typeIII', '1280.10758_typeIII', '282459.5_typeIII', '46170.87_typeIII', '1280.4803_typeIII', '282458.4_typeIII', '196620.5_typeIII', '1280.3537_typeIII', '1280.10405_typeIII', '1280.3376_typeIII', '46170.154_typeIII', '869816.3_typeIII', '1280.4810_typeIII', '1123523.3_typeIII']	['1280.4829_typeIV', '1280.4797_typeIV', '1280.3371_typeIV', '1392476.3_typeIV']
55	D	G	Polar Negative	OUT_1		39	13			['1075082.3_typeII', '985006.4_typeII', '1074919.7_typeII', '1075077.3_typeII', '359787.11_typeII', '889933.4_typeII', '158878.14_typeII', '1280.5230_typeII', '1280.3378_typeII', '1075076.3_typeII', '1280.3349_typeII', '703339.3_typeII', '1280.4353_typeII', '1075079.3_typeII', '1280.7181_typeII', '1280.7180_typeII', '1280.5050_typeII', '1280.4832_typeII', '1280.3369_typeII', '1280.3568_typeII', '…	['548473.6_typeIII', '1280.4848_typeIII', '46170.127_typeIII', '1280.10758_typeIII', '282459.5_typeIII', '1280.4803_typeIII', '196620.5_typeIII', '1280.10405_typeIII', '1280.3376_typeIII', '46170.154_typeIII', '869816.3_typeIII', '1280.4810_typeIII', '1123523.3_typeIII']
55	D	R	Polar Negative	OUT_1			3				['46170.87_typeIII', '282458.4_typeIII', '1280.3537_typeIII']
57	A	R	NonPolar Neutral	TM2		39				['1075082.3_typeII', '985006.4_typeII', '1074919.7_typeII', '1075077.3_typeII', '359787.11_typeII', '889933.4_typeII', '158878.14_typeII', '1280.5230_typeII', '1280.3378_typeII', '1075076.3_typeII', '1280.3349_typeII', '703339.3_typeII', '1280.4353_typeII', '1075079.3_typeII', '1280.7181_typeII', '1280.7180_typeII', '1280.5050_typeII', '1280.4832_typeII', '1280.3369_typeII', '1280.3568_typeII', '…
57	A	V	NonPolar Neutral	TM2				4				['1280.4829_typeIV', '1280.4797_typeIV', '1280.3371_typeIV', '1392476.3_typeIV']
57	A	I	NonPolar Neutral	TM2			16				['548473.6_typeIII', '1280.4848_typeIII', '46170.127_typeIII', '1280.10758_typeIII', '282459.5_typeIII', '46170.87_typeIII', '1280.4803_typeIII', '282458.4_typeIII', '196620.5_typeIII', '1280.3537_typeIII', '1280.10405_typeIII', '1280.3376_typeIII', '46170.154_typeIII', '869816.3_typeIII', '1280.4810_typeIII', '1123523.3_typeIII']
58	S	A	Polar Neutral	TM2		39				['1075082.3_typeII', '985006.4_typeII', '1074919.7_typeII', '1075077.3_typeII', '359787.11_typeII', '889933.4_typeII', '158878.14_typeII', '1280.5230_typeII', '1280.3378_typeII', '1075076.3_typeII', '1280.3349_typeII', '703339.3_typeII', '1280.4353_typeII', '1075079.3_typeII', '1280.7181_typeII', '1280.7180_typeII', '1280.5050_typeII', '1280.4832_typeII', '1280.3369_typeII', '1280.3568_typeII', '…
58	S	T	Polar Neutral	TM2				4				['1280.4829_typeIV', '1280.4797_typeIV', '1280.3371_typeIV', '1392476.3_typeIV']
59	L	A	NonPolar Neutral	TM2		2				['1280.7243_typeII', '1280.7244_typeII']
59	L	V	NonPolar Neutral	TM2		36				['1075082.3_typeII', '1074919.7_typeII', '1075077.3_typeII', '359787.11_typeII', '889933.4_typeII', '158878.14_typeII', '1280.5230_typeII', '1280.3378_typeII', '1075076.3_typeII', '1280.3349_typeII', '703339.3_typeII', '1280.4353_typeII', '1075079.3_typeII', '1280.7181_typeII', '1280.7180_typeII', '1280.5050_typeII', '1280.4832_typeII', '1280.3369_typeII', '1280.3568_typeII', '1280.3368_typeII', …
60	I	L	NonPolar Neutral	TM2		39				['1075082.3_typeII', '985006.4_typeII', '1074919.7_typeII', '1075077.3_typeII', '359787.11_typeII', '889933.4_typeII', '158878.14_typeII', '1280.5230_typeII', '1280.3378_typeII', '1075076.3_typeII', '1280.3349_typeII', '703339.3_typeII', '1280.4353_typeII', '1075079.3_typeII', '1280.7181_typeII', '1280.7180_typeII', '1280.5050_typeII', '1280.4832_typeII', '1280.3369_typeII', '1280.3568_typeII', '…
60	I	V	NonPolar Neutral	TM2			16				['548473.6_typeIII', '1280.4848_typeIII', '46170.127_typeIII', '1280.10758_typeIII', '282459.5_typeIII', '46170.87_typeIII', '1280.4803_typeIII', '282458.4_typeIII', '196620.5_typeIII', '1280.3537_typeIII', '1280.10405_typeIII', '1280.3376_typeIII', '46170.154_typeIII', '869816.3_typeIII', '1280.4810_typeIII', '1123523.3_typeIII']
61	I	V	NonPolar Neutral	TM2			16				['548473.6_typeIII', '1280.4848_typeIII', '46170.127_typeIII', '1280.10758_typeIII', '282459.5_typeIII', '46170.87_typeIII', '1280.4803_typeIII', '282458.4_typeIII', '196620.5_typeIII', '1280.3537_typeIII', '1280.10405_typeIII', '1280.3376_typeIII', '46170.154_typeIII', '869816.3_typeIII', '1280.4810_typeIII', '1123523.3_typeIII']
62	L	P	NonPolar Neutral	TM2		39				['1075082.3_typeII', '985006.4_typeII', '1074919.7_typeII', '1075077.3_typeII', '359787.11_typeII', '889933.4_typeII', '158878.14_typeII', '1280.5230_typeII', '1280.3378_typeII', '1075076.3_typeII', '1280.3349_typeII', '703339.3_typeII', '1280.4353_typeII', '1075079.3_typeII', '1280.7181_typeII', '1280.7180_typeII', '1280.5050_typeII', '1280.4832_typeII', '1280.3369_typeII', '1280.3568_typeII', '…
62	L	I	NonPolar Neutral	TM2			16				['548473.6_typeIII', '1280.4848_typeIII', '46170.127_typeIII', '1280.10758_typeIII', '282459.5_typeIII', '46170.87_typeIII', '1280.4803_typeIII', '282458.4_typeIII', '196620.5_typeIII', '1280.3537_typeIII', '1280.10405_typeIII', '1280.3376_typeIII', '46170.154_typeIII', '869816.3_typeIII', '1280.4810_typeIII', '1123523.3_typeIII']
64	S	F	Polar Neutral	TM2		39				['1075082.3_typeII', '985006.4_typeII', '1074919.7_typeII', '1075077.3_typeII', '359787.11_typeII', '889933.4_typeII', '158878.14_typeII', '1280.5230_typeII', '1280.3378_typeII', '1075076.3_typeII', '1280.3349_typeII', '703339.3_typeII', '1280.4353_typeII', '1075079.3_typeII', '1280.7181_typeII', '1280.7180_typeII', '1280.5050_typeII', '1280.4832_typeII', '1280.3369_typeII', '1280.3568_typeII', '…
64	S	I	Polar Neutral	TM2			16	4			['548473.6_typeIII', '1280.4848_typeIII', '46170.127_typeIII', '1280.10758_typeIII', '282459.5_typeIII', '46170.87_typeIII', '1280.4803_typeIII', '282458.4_typeIII', '196620.5_typeIII', '1280.3537_typeIII', '1280.10405_typeIII', '1280.3376_typeIII', '46170.154_typeIII', '869816.3_typeIII', '1280.4810_typeIII', '1123523.3_typeIII']	['1280.4829_typeIV', '1280.4797_typeIV', '1280.3371_typeIV', '1392476.3_typeIV']
65	F	S	NonPolar Neutral	TM2		39				['1075082.3_typeII', '985006.4_typeII', '1074919.7_typeII', '1075077.3_typeII', '359787.11_typeII', '889933.4_typeII', '158878.14_typeII', '1280.5230_typeII', '1280.3378_typeII', '1075076.3_typeII', '1280.3349_typeII', '703339.3_typeII', '1280.4353_typeII', '1075079.3_typeII', '1280.7181_typeII', '1280.7180_typeII', '1280.5050_typeII', '1280.4832_typeII', '1280.3369_typeII', '1280.3568_typeII', '…
66	I	S	NonPolar Neutral	TM2		39				['1075082.3_typeII', '985006.4_typeII', '1074919.7_typeII', '1075077.3_typeII', '359787.11_typeII', '889933.4_typeII', '158878.14_typeII', '1280.5230_typeII', '1280.3378_typeII', '1075076.3_typeII', '1280.3349_typeII', '703339.3_typeII', '1280.4353_typeII', '1075079.3_typeII', '1280.7181_typeII', '1280.7180_typeII', '1280.5050_typeII', '1280.4832_typeII', '1280.3369_typeII', '1280.3568_typeII', '…
69	M	F	NonPolar Neutral	TM2		39	16			['1075082.3_typeII', '985006.4_typeII', '1074919.7_typeII', '1075077.3_typeII', '359787.11_typeII', '889933.4_typeII', '158878.14_typeII', '1280.5230_typeII', '1280.3378_typeII', '1075076.3_typeII', '1280.3349_typeII', '703339.3_typeII', '1280.4353_typeII', '1075079.3_typeII', '1280.7181_typeII', '1280.7180_typeII', '1280.5050_typeII', '1280.4832_typeII', '1280.3369_typeII', '1280.3568_typeII', '…	['548473.6_typeIII', '1280.4848_typeIII', '46170.127_typeIII', '1280.10758_typeIII', '282459.5_typeIII', '46170.87_typeIII', '1280.4803_typeIII', '282458.4_typeIII', '196620.5_typeIII', '1280.3537_typeIII', '1280.10405_typeIII', '1280.3376_typeIII', '46170.154_typeIII', '869816.3_typeIII', '1280.4810_typeIII', '1123523.3_typeIII']
69	M	L	NonPolar Neutral	TM2	6			4	['1368166.3_typeI', '1280.10759_typeI', '1118959.3_typeI', '685039.3_typeI', '1201010.3_typeI', '1194085.3_typeI']			['1280.4829_typeIV', '1280.4797_typeIV', '1280.3371_typeIV', '1392476.3_typeIV']
70	Y	L	Polar Neutral	TM2		39	16			['1075082.3_typeII', '985006.4_typeII', '1074919.7_typeII', '1075077.3_typeII', '359787.11_typeII', '889933.4_typeII', '158878.14_typeII', '1280.5230_typeII', '1280.3378_typeII', '1075076.3_typeII', '1280.3349_typeII', '703339.3_typeII', '1280.4353_typeII', '1075079.3_typeII', '1280.7181_typeII', '1280.7180_typeII', '1280.5050_typeII', '1280.4832_typeII', '1280.3369_typeII', '1280.3568_typeII', '…	['548473.6_typeIII', '1280.4848_typeIII', '46170.127_typeIII', '1280.10758_typeIII', '282459.5_typeIII', '46170.87_typeIII', '1280.4803_typeIII', '282458.4_typeIII', '196620.5_typeIII', '1280.3537_typeIII', '1280.10405_typeIII', '1280.3376_typeIII', '46170.154_typeIII', '869816.3_typeIII', '1280.4810_typeIII', '1123523.3_typeIII']
71	F	Y	NonPolar Neutral	TM2			16				['548473.6_typeIII', '1280.4848_typeIII', '46170.127_typeIII', '1280.10758_typeIII', '282459.5_typeIII', '46170.87_typeIII', '1280.4803_typeIII', '282458.4_typeIII', '196620.5_typeIII', '1280.3537_typeIII', '1280.10405_typeIII', '1280.3376_typeIII', '46170.154_typeIII', '869816.3_typeIII', '1280.4810_typeIII', '1123523.3_typeIII']
72	V	Y	NonPolar Neutral	IN_2		1				['1280.7242_typeII']
72	V	F	NonPolar Neutral	IN_2		38	16			['1075082.3_typeII', '985006.4_typeII', '1074919.7_typeII', '1075077.3_typeII', '359787.11_typeII', '889933.4_typeII', '158878.14_typeII', '1280.5230_typeII', '1280.3378_typeII', '1075076.3_typeII', '1280.3349_typeII', '703339.3_typeII', '1280.4353_typeII', '1075079.3_typeII', '1280.7181_typeII', '1280.7180_typeII', '1280.5050_typeII', '1280.4832_typeII', '1280.3369_typeII', '1280.3568_typeII', '…	['548473.6_typeIII', '1280.4848_typeIII', '46170.127_typeIII', '1280.10758_typeIII', '282459.5_typeIII', '46170.87_typeIII', '1280.4803_typeIII', '282458.4_typeIII', '196620.5_typeIII', '1280.3537_typeIII', '1280.10405_typeIII', '1280.3376_typeIII', '46170.154_typeIII', '869816.3_typeIII', '1280.4810_typeIII', '1123523.3_typeIII']
72	V	S	NonPolar Neutral	IN_2				4				['1280.4829_typeIV', '1280.4797_typeIV', '1280.3371_typeIV', '1392476.3_typeIV']
74	I	L	NonPolar Neutral	IN_2		39				['1075082.3_typeII', '985006.4_typeII', '1074919.7_typeII', '1075077.3_typeII', '359787.11_typeII', '889933.4_typeII', '158878.14_typeII', '1280.5230_typeII', '1280.3378_typeII', '1075076.3_typeII', '1280.3349_typeII', '703339.3_typeII', '1280.4353_typeII', '1075079.3_typeII', '1280.7181_typeII', '1280.7180_typeII', '1280.5050_typeII', '1280.4832_typeII', '1280.3369_typeII', '1280.3568_typeII', '…
75	K	R	polar Positive	IN_2			16				['548473.6_typeIII', '1280.4848_typeIII', '46170.127_typeIII', '1280.10758_typeIII', '282459.5_typeIII', '46170.87_typeIII', '1280.4803_typeIII', '282458.4_typeIII', '196620.5_typeIII', '1280.3537_typeIII', '1280.10405_typeIII', '1280.3376_typeIII', '46170.154_typeIII', '869816.3_typeIII', '1280.4810_typeIII', '1123523.3_typeIII']
76	W	Y	NonPolar Neutral	IN_2		39				['1075082.3_typeII', '985006.4_typeII', '1074919.7_typeII', '1075077.3_typeII', '359787.11_typeII', '889933.4_typeII', '158878.14_typeII', '1280.5230_typeII', '1280.3378_typeII', '1075076.3_typeII', '1280.3349_typeII', '703339.3_typeII', '1280.4353_typeII', '1075079.3_typeII', '1280.7181_typeII', '1280.7180_typeII', '1280.5050_typeII', '1280.4832_typeII', '1280.3369_typeII', '1280.3568_typeII', '…
76	W	L	NonPolar Neutral	IN_2			16				['548473.6_typeIII', '1280.4848_typeIII', '46170.127_typeIII', '1280.10758_typeIII', '282459.5_typeIII', '46170.87_typeIII', '1280.4803_typeIII', '282458.4_typeIII', '196620.5_typeIII', '1280.3537_typeIII', '1280.10405_typeIII', '1280.3376_typeIII', '46170.154_typeIII', '869816.3_typeIII', '1280.4810_typeIII', '1123523.3_typeIII']
78	S	A	Polar Neutral	TM3		39				['1075082.3_typeII', '985006.4_typeII', '1074919.7_typeII', '1075077.3_typeII', '359787.11_typeII', '889933.4_typeII', '158878.14_typeII', '1280.5230_typeII', '1280.3378_typeII', '1075076.3_typeII', '1280.3349_typeII', '703339.3_typeII', '1280.4353_typeII', '1075079.3_typeII', '1280.7181_typeII', '1280.7180_typeII', '1280.5050_typeII', '1280.4832_typeII', '1280.3369_typeII', '1280.3568_typeII', '…
79	I	V	NonPolar Neutral	TM3			16				['548473.6_typeIII', '1280.4848_typeIII', '46170.127_typeIII', '1280.10758_typeIII', '282459.5_typeIII', '46170.87_typeIII', '1280.4803_typeIII', '282458.4_typeIII', '196620.5_typeIII', '1280.3537_typeIII', '1280.10405_typeIII', '1280.3376_typeIII', '46170.154_typeIII', '869816.3_typeIII', '1280.4810_typeIII', '1123523.3_typeIII']
80	L	V	NonPolar Neutral	TM3		39				['1075082.3_typeII', '985006.4_typeII', '1074919.7_typeII', '1075077.3_typeII', '359787.11_typeII', '889933.4_typeII', '158878.14_typeII', '1280.5230_typeII', '1280.3378_typeII', '1075076.3_typeII', '1280.3349_typeII', '703339.3_typeII', '1280.4353_typeII', '1075079.3_typeII', '1280.7181_typeII', '1280.7180_typeII', '1280.5050_typeII', '1280.4832_typeII', '1280.3369_typeII', '1280.3568_typeII', '…
80	L	F	NonPolar Neutral	TM3			16				['548473.6_typeIII', '1280.4848_typeIII', '46170.127_typeIII', '1280.10758_typeIII', '282459.5_typeIII', '46170.87_typeIII', '1280.4803_typeIII', '282458.4_typeIII', '196620.5_typeIII', '1280.3537_typeIII', '1280.10405_typeIII', '1280.3376_typeIII', '46170.154_typeIII', '869816.3_typeIII', '1280.4810_typeIII', '1123523.3_typeIII']
81	L	T	NonPolar Neutral	TM3		39				['1075082.3_typeII', '985006.4_typeII', '1074919.7_typeII', '1075077.3_typeII', '359787.11_typeII', '889933.4_typeII', '158878.14_typeII', '1280.5230_typeII', '1280.3378_typeII', '1075076.3_typeII', '1280.3349_typeII', '703339.3_typeII', '1280.4353_typeII', '1075079.3_typeII', '1280.7181_typeII', '1280.7180_typeII', '1280.5050_typeII', '1280.4832_typeII', '1280.3369_typeII', '1280.3568_typeII', '…
82	I	V	NonPolar Neutral	TM3			16				['548473.6_typeIII', '1280.4848_typeIII', '46170.127_typeIII', '1280.10758_typeIII', '282459.5_typeIII', '46170.87_typeIII', '1280.4803_typeIII', '282458.4_typeIII', '196620.5_typeIII', '1280.3537_typeIII', '1280.10405_typeIII', '1280.3376_typeIII', '46170.154_typeIII', '869816.3_typeIII', '1280.4810_typeIII', '1123523.3_typeIII']
83	M	L	NonPolar Neutral	TM3		39				['1075082.3_typeII', '985006.4_typeII', '1074919.7_typeII', '1075077.3_typeII', '359787.11_typeII', '889933.4_typeII', '158878.14_typeII', '1280.5230_typeII', '1280.3378_typeII', '1075076.3_typeII', '1280.3349_typeII', '703339.3_typeII', '1280.4353_typeII', '1075079.3_typeII', '1280.7181_typeII', '1280.7180_typeII', '1280.5050_typeII', '1280.4832_typeII', '1280.3369_typeII', '1280.3568_typeII', '…
84	T	V	Polar Neutral	TM3		39	16			['1075082.3_typeII', '985006.4_typeII', '1074919.7_typeII', '1075077.3_typeII', '359787.11_typeII', '889933.4_typeII', '158878.14_typeII', '1280.5230_typeII', '1280.3378_typeII', '1075076.3_typeII', '1280.3349_typeII', '703339.3_typeII', '1280.4353_typeII', '1075079.3_typeII', '1280.7181_typeII', '1280.7180_typeII', '1280.5050_typeII', '1280.4832_typeII', '1280.3369_typeII', '1280.3568_typeII', '…	['548473.6_typeIII', '1280.4848_typeIII', '46170.127_typeIII', '1280.10758_typeIII', '282459.5_typeIII', '46170.87_typeIII', '1280.4803_typeIII', '282458.4_typeIII', '196620.5_typeIII', '1280.3537_typeIII', '1280.10405_typeIII', '1280.3376_typeIII', '46170.154_typeIII', '869816.3_typeIII', '1280.4810_typeIII', '1123523.3_typeIII']
84	T	A	Polar Neutral	TM3	6				['1368166.3_typeI', '1280.10759_typeI', '1118959.3_typeI', '685039.3_typeI', '1201010.3_typeI', '1194085.3_typeI']
85	S	T	Polar Neutral	TM3		39	16			['1075082.3_typeII', '985006.4_typeII', '1074919.7_typeII', '1075077.3_typeII', '359787.11_typeII', '889933.4_typeII', '158878.14_typeII', '1280.5230_typeII', '1280.3378_typeII', '1075076.3_typeII', '1280.3349_typeII', '703339.3_typeII', '1280.4353_typeII', '1075079.3_typeII', '1280.7181_typeII', '1280.7180_typeII', '1280.5050_typeII', '1280.4832_typeII', '1280.3369_typeII', '1280.3568_typeII', '…	['548473.6_typeIII', '1280.4848_typeIII', '46170.127_typeIII', '1280.10758_typeIII', '282459.5_typeIII', '46170.87_typeIII', '1280.4803_typeIII', '282458.4_typeIII', '196620.5_typeIII', '1280.3537_typeIII', '1280.10405_typeIII', '1280.3376_typeIII', '46170.154_typeIII', '869816.3_typeIII', '1280.4810_typeIII', '1123523.3_typeIII']
86	Q	M	Polar Neutral	TM3		39				['1075082.3_typeII', '985006.4_typeII', '1074919.7_typeII', '1075077.3_typeII', '359787.11_typeII', '889933.4_typeII', '158878.14_typeII', '1280.5230_typeII', '1280.3378_typeII', '1075076.3_typeII', '1280.3349_typeII', '703339.3_typeII', '1280.4353_typeII', '1075079.3_typeII', '1280.7181_typeII', '1280.7180_typeII', '1280.5050_typeII', '1280.4832_typeII', '1280.3369_typeII', '1280.3568_typeII', '…
88	I	N	NonPolar Neutral	TM3			1				['46170.127_typeIII']
89	L	M	NonPolar Neutral	TM3		39				['1075082.3_typeII', '985006.4_typeII', '1074919.7_typeII', '1075077.3_typeII', '359787.11_typeII', '889933.4_typeII', '158878.14_typeII', '1280.5230_typeII', '1280.3378_typeII', '1075076.3_typeII', '1280.3349_typeII', '703339.3_typeII', '1280.4353_typeII', '1075079.3_typeII', '1280.7181_typeII', '1280.7180_typeII', '1280.5050_typeII', '1280.4832_typeII', '1280.3369_typeII', '1280.3568_typeII', '…
91	C	L	NonPolar Neutral	TM3		39				['1075082.3_typeII', '985006.4_typeII', '1074919.7_typeII', '1075077.3_typeII', '359787.11_typeII', '889933.4_typeII', '158878.14_typeII', '1280.5230_typeII', '1280.3378_typeII', '1075076.3_typeII', '1280.3349_typeII', '703339.3_typeII', '1280.4353_typeII', '1075079.3_typeII', '1280.7181_typeII', '1280.7180_typeII', '1280.5050_typeII', '1280.4832_typeII', '1280.3369_typeII', '1280.3568_typeII', '…
92	A	S	NonPolar Neutral	TM3		39				['1075082.3_typeII', '985006.4_typeII', '1074919.7_typeII', '1075077.3_typeII', '359787.11_typeII', '889933.4_typeII', '158878.14_typeII', '1280.5230_typeII', '1280.3378_typeII', '1075076.3_typeII', '1280.3349_typeII', '703339.3_typeII', '1280.4353_typeII', '1075079.3_typeII', '1280.7181_typeII', '1280.7180_typeII', '1280.5050_typeII', '1280.4832_typeII', '1280.3369_typeII', '1280.3568_typeII', '…
94	Y	F	Polar Neutral	TM3		39	16			['1075082.3_typeII', '985006.4_typeII', '1074919.7_typeII', '1075077.3_typeII', '359787.11_typeII', '889933.4_typeII', '158878.14_typeII', '1280.5230_typeII', '1280.3378_typeII', '1075076.3_typeII', '1280.3349_typeII', '703339.3_typeII', '1280.4353_typeII', '1075079.3_typeII', '1280.7181_typeII', '1280.7180_typeII', '1280.5050_typeII', '1280.4832_typeII', '1280.3369_typeII', '1280.3568_typeII', '…	['548473.6_typeIII', '1280.4848_typeIII', '46170.127_typeIII', '1280.10758_typeIII', '282459.5_typeIII', '46170.87_typeIII', '1280.4803_typeIII', '282458.4_typeIII', '196620.5_typeIII', '1280.3537_typeIII', '1280.10405_typeIII', '1280.3376_typeIII', '46170.154_typeIII', '869816.3_typeIII', '1280.4810_typeIII', '1123523.3_typeIII']
95	M	A	NonPolar Neutral	TM3		39				['1075082.3_typeII', '985006.4_typeII', '1074919.7_typeII', '1075077.3_typeII', '359787.11_typeII', '889933.4_typeII', '158878.14_typeII', '1280.5230_typeII', '1280.3378_typeII', '1075076.3_typeII', '1280.3349_typeII', '703339.3_typeII', '1280.4353_typeII', '1075079.3_typeII', '1280.7181_typeII', '1280.7180_typeII', '1280.5050_typeII', '1280.4832_typeII', '1280.3369_typeII', '1280.3568_typeII', '…
95	M	V	NonPolar Neutral	TM3			16				['548473.6_typeIII', '1280.4848_typeIII', '46170.127_typeIII', '1280.10758_typeIII', '282459.5_typeIII', '46170.87_typeIII', '1280.4803_typeIII', '282458.4_typeIII', '196620.5_typeIII', '1280.3537_typeIII', '1280.10405_typeIII', '1280.3376_typeIII', '46170.154_typeIII', '869816.3_typeIII', '1280.4810_typeIII', '1123523.3_typeIII']
96	Y	T	Polar Neutral	TM3		39				['1075082.3_typeII', '985006.4_typeII', '1074919.7_typeII', '1075077.3_typeII', '359787.11_typeII', '889933.4_typeII', '158878.14_typeII', '1280.5230_typeII', '1280.3378_typeII', '1075076.3_typeII', '1280.3349_typeII', '703339.3_typeII', '1280.4353_typeII', '1075079.3_typeII', '1280.7181_typeII', '1280.7180_typeII', '1280.5050_typeII', '1280.4832_typeII', '1280.3369_typeII', '1280.3568_typeII', '…
97	I	V	NonPolar Neutral	TM3		39				['1075082.3_typeII', '985006.4_typeII', '1074919.7_typeII', '1075077.3_typeII', '359787.11_typeII', '889933.4_typeII', '158878.14_typeII', '1280.5230_typeII', '1280.3378_typeII', '1075076.3_typeII', '1280.3349_typeII', '703339.3_typeII', '1280.4353_typeII', '1075079.3_typeII', '1280.7181_typeII', '1280.7180_typeII', '1280.5050_typeII', '1280.4832_typeII', '1280.3369_typeII', '1280.3568_typeII', '…
98	V	G	NonPolar Neutral	TM3		39				['1075082.3_typeII', '985006.4_typeII', '1074919.7_typeII', '1075077.3_typeII', '359787.11_typeII', '889933.4_typeII', '158878.14_typeII', '1280.5230_typeII', '1280.3378_typeII', '1075076.3_typeII', '1280.3349_typeII', '703339.3_typeII', '1280.4353_typeII', '1075079.3_typeII', '1280.7181_typeII', '1280.7180_typeII', '1280.5050_typeII', '1280.4832_typeII', '1280.3369_typeII', '1280.3568_typeII', '…
98	V	I	NonPolar Neutral	TM3			16				['548473.6_typeIII', '1280.4848_typeIII', '46170.127_typeIII', '1280.10758_typeIII', '282459.5_typeIII', '46170.87_typeIII', '1280.4803_typeIII', '282458.4_typeIII', '196620.5_typeIII', '1280.3537_typeIII', '1280.10405_typeIII', '1280.3376_typeIII', '46170.154_typeIII', '869816.3_typeIII', '1280.4810_typeIII', '1123523.3_typeIII']
99	I	L	NonPolar Neutral	TM3		39				['1075082.3_typeII', '985006.4_typeII', '1074919.7_typeII', '1075077.3_typeII', '359787.11_typeII', '889933.4_typeII', '158878.14_typeII', '1280.5230_typeII', '1280.3378_typeII', '1075076.3_typeII', '1280.3349_typeII', '703339.3_typeII', '1280.4353_typeII', '1075079.3_typeII', '1280.7181_typeII', '1280.7180_typeII', '1280.5050_typeII', '1280.4832_typeII', '1280.3369_typeII', '1280.3568_typeII', '…
100	Y	F	Polar Neutral	TM3	2	39	16	4	['1280.3367_typeI', '1280.5205_typeI']	['1075082.3_typeII', '985006.4_typeII', '1074919.7_typeII', '1075077.3_typeII', '359787.11_typeII', '889933.4_typeII', '158878.14_typeII', '1280.5230_typeII', '1280.3378_typeII', '1075076.3_typeII', '1280.3349_typeII', '703339.3_typeII', '1280.4353_typeII', '1075079.3_typeII', '1280.7181_typeII', '1280.7180_typeII', '1280.5050_typeII', '1280.4832_typeII', '1280.3369_typeII', '1280.3568_typeII', '…	['548473.6_typeIII', '1280.4848_typeIII', '46170.127_typeIII', '1280.10758_typeIII', '282459.5_typeIII', '46170.87_typeIII', '1280.4803_typeIII', '282458.4_typeIII', '196620.5_typeIII', '1280.3537_typeIII', '1280.10405_typeIII', '1280.3376_typeIII', '46170.154_typeIII', '869816.3_typeIII', '1280.4810_typeIII', '1123523.3_typeIII']	['1280.4829_typeIV', '1280.4797_typeIV', '1280.3371_typeIV', '1392476.3_typeIV']
101	A	L	NonPolar Neutral	TM3		39				['1075082.3_typeII', '985006.4_typeII', '1074919.7_typeII', '1075077.3_typeII', '359787.11_typeII', '889933.4_typeII', '158878.14_typeII', '1280.5230_typeII', '1280.3378_typeII', '1075076.3_typeII', '1280.3349_typeII', '703339.3_typeII', '1280.4353_typeII', '1075079.3_typeII', '1280.7181_typeII', '1280.7180_typeII', '1280.5050_typeII', '1280.4832_typeII', '1280.3369_typeII', '1280.3568_typeII', '…
101	A	T	NonPolar Neutral	TM3				4				['1280.4829_typeIV', '1280.4797_typeIV', '1280.3371_typeIV', '1392476.3_typeIV']
101	A	S	NonPolar Neutral	TM3			16				['548473.6_typeIII', '1280.4848_typeIII', '46170.127_typeIII', '1280.10758_typeIII', '282459.5_typeIII', '46170.87_typeIII', '1280.4803_typeIII', '282458.4_typeIII', '196620.5_typeIII', '1280.3537_typeIII', '1280.10405_typeIII', '1280.3376_typeIII', '46170.154_typeIII', '869816.3_typeIII', '1280.4810_typeIII', '1123523.3_typeIII']
102	Y	T	Polar Neutral	TM3		39				['1075082.3_typeII', '985006.4_typeII', '1074919.7_typeII', '1075077.3_typeII', '359787.11_typeII', '889933.4_typeII', '158878.14_typeII', '1280.5230_typeII', '1280.3378_typeII', '1075076.3_typeII', '1280.3349_typeII', '703339.3_typeII', '1280.4353_typeII', '1075079.3_typeII', '1280.7181_typeII', '1280.7180_typeII', '1280.5050_typeII', '1280.4832_typeII', '1280.3369_typeII', '1280.3568_typeII', '…
103	I	L	NonPolar Neutral	OUT_2		39				['1075082.3_typeII', '985006.4_typeII', '1074919.7_typeII', '1075077.3_typeII', '359787.11_typeII', '889933.4_typeII', '158878.14_typeII', '1280.5230_typeII', '1280.3378_typeII', '1075076.3_typeII', '1280.3349_typeII', '703339.3_typeII', '1280.4353_typeII', '1075079.3_typeII', '1280.7181_typeII', '1280.7180_typeII', '1280.5050_typeII', '1280.4832_typeII', '1280.3369_typeII', '1280.3568_typeII', '…
103	I	V	NonPolar Neutral	OUT_2	6				['1368166.3_typeI', '1280.10759_typeI', '1118959.3_typeI', '685039.3_typeI', '1201010.3_typeI', '1194085.3_typeI']
104	T	R	Polar Neutral	OUT_2		39				['1075082.3_typeII', '985006.4_typeII', '1074919.7_typeII', '1075077.3_typeII', '359787.11_typeII', '889933.4_typeII', '158878.14_typeII', '1280.5230_typeII', '1280.3378_typeII', '1075076.3_typeII', '1280.3349_typeII', '703339.3_typeII', '1280.4353_typeII', '1075079.3_typeII', '1280.7181_typeII', '1280.7180_typeII', '1280.5050_typeII', '1280.4832_typeII', '1280.3369_typeII', '1280.3568_typeII', '…
104	T	V	Polar Neutral	OUT_2				4				['1280.4829_typeIV', '1280.4797_typeIV', '1280.3371_typeIV', '1392476.3_typeIV']
104	T	I	Polar Neutral	OUT_2			16				['548473.6_typeIII', '1280.4848_typeIII', '46170.127_typeIII', '1280.10758_typeIII', '282459.5_typeIII', '46170.87_typeIII', '1280.4803_typeIII', '282458.4_typeIII', '196620.5_typeIII', '1280.3537_typeIII', '1280.10405_typeIII', '1280.3376_typeIII', '46170.154_typeIII', '869816.3_typeIII', '1280.4810_typeIII', '1123523.3_typeIII']
105	K	T	polar Positive	OUT_2			16				['548473.6_typeIII', '1280.4848_typeIII', '46170.127_typeIII', '1280.10758_typeIII', '282459.5_typeIII', '46170.87_typeIII', '1280.4803_typeIII', '282458.4_typeIII', '196620.5_typeIII', '1280.3537_typeIII', '1280.10405_typeIII', '1280.3376_typeIII', '46170.154_typeIII', '869816.3_typeIII', '1280.4810_typeIII', '1123523.3_typeIII']
106	I	Y	NonPolar Neutral	OUT_2		39				['1075082.3_typeII', '985006.4_typeII', '1074919.7_typeII', '1075077.3_typeII', '359787.11_typeII', '889933.4_typeII', '158878.14_typeII', '1280.5230_typeII', '1280.3378_typeII', '1075076.3_typeII', '1280.3349_typeII', '703339.3_typeII', '1280.4353_typeII', '1075079.3_typeII', '1280.7181_typeII', '1280.7180_typeII', '1280.5050_typeII', '1280.4832_typeII', '1280.3369_typeII', '1280.3568_typeII', '…
107	S	T	Polar Neutral	OUT_2		39				['1075082.3_typeII', '985006.4_typeII', '1074919.7_typeII', '1075077.3_typeII', '359787.11_typeII', '889933.4_typeII', '158878.14_typeII', '1280.5230_typeII', '1280.3378_typeII', '1075076.3_typeII', '1280.3349_typeII', '703339.3_typeII', '1280.4353_typeII', '1075079.3_typeII', '1280.7181_typeII', '1280.7180_typeII', '1280.5050_typeII', '1280.4832_typeII', '1280.3369_typeII', '1280.3568_typeII', '…
107	S	V	Polar Neutral	OUT_2				4				['1280.4829_typeIV', '1280.4797_typeIV', '1280.3371_typeIV', '1392476.3_typeIV']
108	D	T	Polar Negative	TM4		39				['1075082.3_typeII', '985006.4_typeII', '1074919.7_typeII', '1075077.3_typeII', '359787.11_typeII', '889933.4_typeII', '158878.14_typeII', '1280.5230_typeII', '1280.3378_typeII', '1075076.3_typeII', '1280.3349_typeII', '703339.3_typeII', '1280.4353_typeII', '1075079.3_typeII', '1280.7181_typeII', '1280.7180_typeII', '1280.5050_typeII', '1280.4832_typeII', '1280.3369_typeII', '1280.3568_typeII', '…
108	D	H	Polar Negative	TM4			16				['548473.6_typeIII', '1280.4848_typeIII', '46170.127_typeIII', '1280.10758_typeIII', '282459.5_typeIII', '46170.87_typeIII', '1280.4803_typeIII', '282458.4_typeIII', '196620.5_typeIII', '1280.3537_typeIII', '1280.10405_typeIII', '1280.3376_typeIII', '46170.154_typeIII', '869816.3_typeIII', '1280.4810_typeIII', '1123523.3_typeIII']
109	S	D	Polar Neutral	TM4		39				['1075082.3_typeII', '985006.4_typeII', '1074919.7_typeII', '1075077.3_typeII', '359787.11_typeII', '889933.4_typeII', '158878.14_typeII', '1280.5230_typeII', '1280.3378_typeII', '1075076.3_typeII', '1280.3349_typeII', '703339.3_typeII', '1280.4353_typeII', '1075079.3_typeII', '1280.7181_typeII', '1280.7180_typeII', '1280.5050_typeII', '1280.4832_typeII', '1280.3369_typeII', '1280.3568_typeII', '…
109	S	N	Polar Neutral	TM4	2				['1280.3367_typeI', '1280.5205_typeI']
110	I	P	NonPolar Neutral	TM4		39				['1075082.3_typeII', '985006.4_typeII', '1074919.7_typeII', '1075077.3_typeII', '359787.11_typeII', '889933.4_typeII', '158878.14_typeII', '1280.5230_typeII', '1280.3378_typeII', '1075076.3_typeII', '1280.3349_typeII', '703339.3_typeII', '1280.4353_typeII', '1075079.3_typeII', '1280.7181_typeII', '1280.7180_typeII', '1280.5050_typeII', '1280.4832_typeII', '1280.3369_typeII', '1280.3568_typeII', '…
110	I	V	NonPolar Neutral	TM4			16				['548473.6_typeIII', '1280.4848_typeIII', '46170.127_typeIII', '1280.10758_typeIII', '282459.5_typeIII', '46170.87_typeIII', '1280.4803_typeIII', '282458.4_typeIII', '196620.5_typeIII', '1280.3537_typeIII', '1280.10405_typeIII', '1280.3376_typeIII', '46170.154_typeIII', '869816.3_typeIII', '1280.4810_typeIII', '1123523.3_typeIII']
111	F	A	NonPolar Neutral	TM4		39				['1075082.3_typeII', '985006.4_typeII', '1074919.7_typeII', '1075077.3_typeII', '359787.11_typeII', '889933.4_typeII', '158878.14_typeII', '1280.5230_typeII', '1280.3378_typeII', '1075076.3_typeII', '1280.3349_typeII', '703339.3_typeII', '1280.4353_typeII', '1075079.3_typeII', '1280.7181_typeII', '1280.7180_typeII', '1280.5050_typeII', '1280.4832_typeII', '1280.3369_typeII', '1280.3568_typeII', '…
111	F	L	NonPolar Neutral	TM4	6				['1368166.3_typeI', '1280.10759_typeI', '1118959.3_typeI', '685039.3_typeI', '1201010.3_typeI', '1194085.3_typeI']
112	V	I	NonPolar Neutral	TM4		39	16			['1075082.3_typeII', '985006.4_typeII', '1074919.7_typeII', '1075077.3_typeII', '359787.11_typeII', '889933.4_typeII', '158878.14_typeII', '1280.5230_typeII', '1280.3378_typeII', '1075076.3_typeII', '1280.3349_typeII', '703339.3_typeII', '1280.4353_typeII', '1075079.3_typeII', '1280.7181_typeII', '1280.7180_typeII', '1280.5050_typeII', '1280.4832_typeII', '1280.3369_typeII', '1280.3568_typeII', '…	['548473.6_typeIII', '1280.4848_typeIII', '46170.127_typeIII', '1280.10758_typeIII', '282459.5_typeIII', '46170.87_typeIII', '1280.4803_typeIII', '282458.4_typeIII', '196620.5_typeIII', '1280.3537_typeIII', '1280.10405_typeIII', '1280.3376_typeIII', '46170.154_typeIII', '869816.3_typeIII', '1280.4810_typeIII', '1123523.3_typeIII']
113	I	L	NonPolar Neutral	TM4		39				['1075082.3_typeII', '985006.4_typeII', '1074919.7_typeII', '1075077.3_typeII', '359787.11_typeII', '889933.4_typeII', '158878.14_typeII', '1280.5230_typeII', '1280.3378_typeII', '1075076.3_typeII', '1280.3349_typeII', '703339.3_typeII', '1280.4353_typeII', '1075079.3_typeII', '1280.7181_typeII', '1280.7180_typeII', '1280.5050_typeII', '1280.4832_typeII', '1280.3369_typeII', '1280.3568_typeII', '…
113	I	V	NonPolar Neutral	TM4			16				['548473.6_typeIII', '1280.4848_typeIII', '46170.127_typeIII', '1280.10758_typeIII', '282459.5_typeIII', '46170.87_typeIII', '1280.4803_typeIII', '282458.4_typeIII', '196620.5_typeIII', '1280.3537_typeIII', '1280.10405_typeIII', '1280.3376_typeIII', '46170.154_typeIII', '869816.3_typeIII', '1280.4810_typeIII', '1123523.3_typeIII']
114	F	L	NonPolar Neutral	TM4		39	16			['1075082.3_typeII', '985006.4_typeII', '1074919.7_typeII', '1075077.3_typeII', '359787.11_typeII', '889933.4_typeII', '158878.14_typeII', '1280.5230_typeII', '1280.3378_typeII', '1075076.3_typeII', '1280.3349_typeII', '703339.3_typeII', '1280.4353_typeII', '1075079.3_typeII', '1280.7181_typeII', '1280.7180_typeII', '1280.5050_typeII', '1280.4832_typeII', '1280.3369_typeII', '1280.3568_typeII', '…	['548473.6_typeIII', '1280.4848_typeIII', '46170.127_typeIII', '1280.10758_typeIII', '282459.5_typeIII', '46170.87_typeIII', '1280.4803_typeIII', '282458.4_typeIII', '196620.5_typeIII', '1280.3537_typeIII', '1280.10405_typeIII', '1280.3376_typeIII', '46170.154_typeIII', '869816.3_typeIII', '1280.4810_typeIII', '1123523.3_typeIII']
114	F	S	NonPolar Neutral	TM4	2				['1280.7179_typeI', '1280.7178_typeI']
116	S	L	Polar Neutral	TM4		39				['1075082.3_typeII', '985006.4_typeII', '1074919.7_typeII', '1075077.3_typeII', '359787.11_typeII', '889933.4_typeII', '158878.14_typeII', '1280.5230_typeII', '1280.3378_typeII', '1075076.3_typeII', '1280.3349_typeII', '703339.3_typeII', '1280.4353_typeII', '1075079.3_typeII', '1280.7181_typeII', '1280.7180_typeII', '1280.5050_typeII', '1280.4832_typeII', '1280.3369_typeII', '1280.3568_typeII', '…
116	S	I	Polar Neutral	TM4			16	4			['548473.6_typeIII', '1280.4848_typeIII', '46170.127_typeIII', '1280.10758_typeIII', '282459.5_typeIII', '46170.87_typeIII', '1280.4803_typeIII', '282458.4_typeIII', '196620.5_typeIII', '1280.3537_typeIII', '1280.10405_typeIII', '1280.3376_typeIII', '46170.154_typeIII', '869816.3_typeIII', '1280.4810_typeIII', '1123523.3_typeIII']	['1280.4829_typeIV', '1280.4797_typeIV', '1280.3371_typeIV', '1392476.3_typeIV']
117	F	Y	NonPolar Neutral	TM4		39				['1075082.3_typeII', '985006.4_typeII', '1074919.7_typeII', '1075077.3_typeII', '359787.11_typeII', '889933.4_typeII', '158878.14_typeII', '1280.5230_typeII', '1280.3378_typeII', '1075076.3_typeII', '1280.3349_typeII', '703339.3_typeII', '1280.4353_typeII', '1075079.3_typeII', '1280.7181_typeII', '1280.7180_typeII', '1280.5050_typeII', '1280.4832_typeII', '1280.3369_typeII', '1280.3568_typeII', '…
118	F	I	NonPolar Neutral	TM4		39				['1075082.3_typeII', '985006.4_typeII', '1074919.7_typeII', '1075077.3_typeII', '359787.11_typeII', '889933.4_typeII', '158878.14_typeII', '1280.5230_typeII', '1280.3378_typeII', '1075076.3_typeII', '1280.3349_typeII', '703339.3_typeII', '1280.4353_typeII', '1075079.3_typeII', '1280.7181_typeII', '1280.7180_typeII', '1280.5050_typeII', '1280.4832_typeII', '1280.3369_typeII', '1280.3568_typeII', '…
118	F	L	NonPolar Neutral	TM4	6		16		['1368166.3_typeI', '1280.10759_typeI', '1118959.3_typeI', '685039.3_typeI', '1201010.3_typeI', '1194085.3_typeI']		['548473.6_typeIII', '1280.4848_typeIII', '46170.127_typeIII', '1280.10758_typeIII', '282459.5_typeIII', '46170.87_typeIII', '1280.4803_typeIII', '282458.4_typeIII', '196620.5_typeIII', '1280.3537_typeIII', '1280.10405_typeIII', '1280.3376_typeIII', '46170.154_typeIII', '869816.3_typeIII', '1280.4810_typeIII', '1123523.3_typeIII']
119	V	L	NonPolar Neutral	TM4		39				['1075082.3_typeII', '985006.4_typeII', '1074919.7_typeII', '1075077.3_typeII', '359787.11_typeII', '889933.4_typeII', '158878.14_typeII', '1280.5230_typeII', '1280.3378_typeII', '1075076.3_typeII', '1280.3349_typeII', '703339.3_typeII', '1280.4353_typeII', '1075079.3_typeII', '1280.7181_typeII', '1280.7180_typeII', '1280.5050_typeII', '1280.4832_typeII', '1280.3369_typeII', '1280.3568_typeII', '…
119	V	A	NonPolar Neutral	TM4	6				['1368166.3_typeI', '1280.10759_typeI', '1118959.3_typeI', '685039.3_typeI', '1201010.3_typeI', '1194085.3_typeI']
120	V	S	NonPolar Neutral	TM4		39				['1075082.3_typeII', '985006.4_typeII', '1074919.7_typeII', '1075077.3_typeII', '359787.11_typeII', '889933.4_typeII', '158878.14_typeII', '1280.5230_typeII', '1280.3378_typeII', '1075076.3_typeII', '1280.3349_typeII', '703339.3_typeII', '1280.4353_typeII', '1075079.3_typeII', '1280.7181_typeII', '1280.7180_typeII', '1280.5050_typeII', '1280.4832_typeII', '1280.3369_typeII', '1280.3568_typeII', '…
120	V	I	NonPolar Neutral	TM4	6				['1368166.3_typeI', '1280.10759_typeI', '1118959.3_typeI', '685039.3_typeI', '1201010.3_typeI', '1194085.3_typeI']
121	Y	F	Polar Neutral	TM4		39				['1075082.3_typeII', '985006.4_typeII', '1074919.7_typeII', '1075077.3_typeII', '359787.11_typeII', '889933.4_typeII', '158878.14_typeII', '1280.5230_typeII', '1280.3378_typeII', '1075076.3_typeII', '1280.3349_typeII', '703339.3_typeII', '1280.4353_typeII', '1075079.3_typeII', '1280.7181_typeII', '1280.7180_typeII', '1280.5050_typeII', '1280.4832_typeII', '1280.3369_typeII', '1280.3568_typeII', '…
122	V	S	NonPolar Neutral	TM4		39				['1075082.3_typeII', '985006.4_typeII', '1074919.7_typeII', '1075077.3_typeII', '359787.11_typeII', '889933.4_typeII', '158878.14_typeII', '1280.5230_typeII', '1280.3378_typeII', '1075076.3_typeII', '1280.3349_typeII', '703339.3_typeII', '1280.4353_typeII', '1075079.3_typeII', '1280.7181_typeII', '1280.7180_typeII', '1280.5050_typeII', '1280.4832_typeII', '1280.3369_typeII', '1280.3568_typeII', '…
123	T	S	Polar Neutral	TM4		39	16			['1075082.3_typeII', '985006.4_typeII', '1074919.7_typeII', '1075077.3_typeII', '359787.11_typeII', '889933.4_typeII', '158878.14_typeII', '1280.5230_typeII', '1280.3378_typeII', '1075076.3_typeII', '1280.3349_typeII', '703339.3_typeII', '1280.4353_typeII', '1075079.3_typeII', '1280.7181_typeII', '1280.7180_typeII', '1280.5050_typeII', '1280.4832_typeII', '1280.3369_typeII', '1280.3568_typeII', '…	['548473.6_typeIII', '1280.4848_typeIII', '46170.127_typeIII', '1280.10758_typeIII', '282459.5_typeIII', '46170.87_typeIII', '1280.4803_typeIII', '282458.4_typeIII', '196620.5_typeIII', '1280.3537_typeIII', '1280.10405_typeIII', '1280.3376_typeIII', '46170.154_typeIII', '869816.3_typeIII', '1280.4810_typeIII', '1123523.3_typeIII']
124	I	V	NonPolar Neutral	TM4		39				['1075082.3_typeII', '985006.4_typeII', '1074919.7_typeII', '1075077.3_typeII', '359787.11_typeII', '889933.4_typeII', '158878.14_typeII', '1280.5230_typeII', '1280.3378_typeII', '1075076.3_typeII', '1280.3349_typeII', '703339.3_typeII', '1280.4353_typeII', '1075079.3_typeII', '1280.7181_typeII', '1280.7180_typeII', '1280.5050_typeII', '1280.4832_typeII', '1280.3369_typeII', '1280.3568_typeII', '…
126	I	L	NonPolar Neutral	TM4	8	39			['1368166.3_typeI', '1280.10759_typeI', '1118959.3_typeI', '685039.3_typeI', '1280.3367_typeI', '1280.5205_typeI', '1201010.3_typeI', '1194085.3_typeI']	['1075082.3_typeII', '985006.4_typeII', '1074919.7_typeII', '1075077.3_typeII', '359787.11_typeII', '889933.4_typeII', '158878.14_typeII', '1280.5230_typeII', '1280.3378_typeII', '1075076.3_typeII', '1280.3349_typeII', '703339.3_typeII', '1280.4353_typeII', '1075079.3_typeII', '1280.7181_typeII', '1280.7180_typeII', '1280.5050_typeII', '1280.4832_typeII', '1280.3369_typeII', '1280.3568_typeII', '…
126	I	Y	NonPolar Neutral	TM4			16				['548473.6_typeIII', '1280.4848_typeIII', '46170.127_typeIII', '1280.10758_typeIII', '282459.5_typeIII', '46170.87_typeIII', '1280.4803_typeIII', '282458.4_typeIII', '196620.5_typeIII', '1280.3537_typeIII', '1280.10405_typeIII', '1280.3376_typeIII', '46170.154_typeIII', '869816.3_typeIII', '1280.4810_typeIII', '1123523.3_typeIII']
127	L	A	NonPolar Neutral	TM4			16				['548473.6_typeIII', '1280.4848_typeIII', '46170.127_typeIII', '1280.10758_typeIII', '282459.5_typeIII', '46170.87_typeIII', '1280.4803_typeIII', '282458.4_typeIII', '196620.5_typeIII', '1280.3537_typeIII', '1280.10405_typeIII', '1280.3376_typeIII', '46170.154_typeIII', '869816.3_typeIII', '1280.4810_typeIII', '1123523.3_typeIII']
128	F	A	NonPolar Neutral	TM4		39				['1075082.3_typeII', '985006.4_typeII', '1074919.7_typeII', '1075077.3_typeII', '359787.11_typeII', '889933.4_typeII', '158878.14_typeII', '1280.5230_typeII', '1280.3378_typeII', '1075076.3_typeII', '1280.3349_typeII', '703339.3_typeII', '1280.4353_typeII', '1075079.3_typeII', '1280.7181_typeII', '1280.7180_typeII', '1280.5050_typeII', '1280.4832_typeII', '1280.3369_typeII', '1280.3568_typeII', '…
128	F	L	NonPolar Neutral	TM4			16				['548473.6_typeIII', '1280.4848_typeIII', '46170.127_typeIII', '1280.10758_typeIII', '282459.5_typeIII', '46170.87_typeIII', '1280.4803_typeIII', '282458.4_typeIII', '196620.5_typeIII', '1280.3537_typeIII', '1280.10405_typeIII', '1280.3376_typeIII', '46170.154_typeIII', '869816.3_typeIII', '1280.4810_typeIII', '1123523.3_typeIII']
129	S	T	Polar Neutral	TM4		39				['1075082.3_typeII', '985006.4_typeII', '1074919.7_typeII', '1075077.3_typeII', '359787.11_typeII', '889933.4_typeII', '158878.14_typeII', '1280.5230_typeII', '1280.3378_typeII', '1075076.3_typeII', '1280.3349_typeII', '703339.3_typeII', '1280.4353_typeII', '1075079.3_typeII', '1280.7181_typeII', '1280.7180_typeII', '1280.5050_typeII', '1280.4832_typeII', '1280.3369_typeII', '1280.3568_typeII', '…
129	S	A	Polar Neutral	TM4			16				['548473.6_typeIII', '1280.4848_typeIII', '46170.127_typeIII', '1280.10758_typeIII', '282459.5_typeIII', '46170.87_typeIII', '1280.4803_typeIII', '282458.4_typeIII', '196620.5_typeIII', '1280.3537_typeIII', '1280.10405_typeIII', '1280.3376_typeIII', '46170.154_typeIII', '869816.3_typeIII', '1280.4810_typeIII', '1123523.3_typeIII']
131	I	L	NonPolar Neutral	TM4		39				['1075082.3_typeII', '985006.4_typeII', '1074919.7_typeII', '1075077.3_typeII', '359787.11_typeII', '889933.4_typeII', '158878.14_typeII', '1280.5230_typeII', '1280.3378_typeII', '1075076.3_typeII', '1280.3349_typeII', '703339.3_typeII', '1280.4353_typeII', '1075079.3_typeII', '1280.7181_typeII', '1280.7180_typeII', '1280.5050_typeII', '1280.4832_typeII', '1280.3369_typeII', '1280.3568_typeII', '…
132	I	V	NonPolar Neutral	IN_3		39				['1075082.3_typeII', '985006.4_typeII', '1074919.7_typeII', '1075077.3_typeII', '359787.11_typeII', '889933.4_typeII', '158878.14_typeII', '1280.5230_typeII', '1280.3378_typeII', '1075076.3_typeII', '1280.3349_typeII', '703339.3_typeII', '1280.4353_typeII', '1075079.3_typeII', '1280.7181_typeII', '1280.7180_typeII', '1280.5050_typeII', '1280.4832_typeII', '1280.3369_typeII', '1280.3568_typeII', '…
132	I	L	NonPolar Neutral	IN_3			16				['548473.6_typeIII', '1280.4848_typeIII', '46170.127_typeIII', '1280.10758_typeIII', '282459.5_typeIII', '46170.87_typeIII', '1280.4803_typeIII', '282458.4_typeIII', '196620.5_typeIII', '1280.3537_typeIII', '1280.10405_typeIII', '1280.3376_typeIII', '46170.154_typeIII', '869816.3_typeIII', '1280.4810_typeIII', '1123523.3_typeIII']
133	N	R	Polar Neutral	IN_3		39				['1075082.3_typeII', '985006.4_typeII', '1074919.7_typeII', '1075077.3_typeII', '359787.11_typeII', '889933.4_typeII', '158878.14_typeII', '1280.5230_typeII', '1280.3378_typeII', '1075076.3_typeII', '1280.3349_typeII', '703339.3_typeII', '1280.4353_typeII', '1075079.3_typeII', '1280.7181_typeII', '1280.7180_typeII', '1280.5050_typeII', '1280.4832_typeII', '1280.3369_typeII', '1280.3568_typeII', '…
134	R	I	polar Positive	IN_3		39				['1075082.3_typeII', '985006.4_typeII', '1074919.7_typeII', '1075077.3_typeII', '359787.11_typeII', '889933.4_typeII', '158878.14_typeII', '1280.5230_typeII', '1280.3378_typeII', '1075076.3_typeII', '1280.3349_typeII', '703339.3_typeII', '1280.4353_typeII', '1075079.3_typeII', '1280.7181_typeII', '1280.7180_typeII', '1280.5050_typeII', '1280.4832_typeII', '1280.3369_typeII', '1280.3568_typeII', '…
135	V	S	NonPolar Neutral	IN_3		39				['1075082.3_typeII', '985006.4_typeII', '1074919.7_typeII', '1075077.3_typeII', '359787.11_typeII', '889933.4_typeII', '158878.14_typeII', '1280.5230_typeII', '1280.3378_typeII', '1075076.3_typeII', '1280.3349_typeII', '703339.3_typeII', '1280.4353_typeII', '1075079.3_typeII', '1280.7181_typeII', '1280.7180_typeII', '1280.5050_typeII', '1280.4832_typeII', '1280.3369_typeII', '1280.3568_typeII', '…
135	V	I	NonPolar Neutral	IN_3			16				['548473.6_typeIII', '1280.4848_typeIII', '46170.127_typeIII', '1280.10758_typeIII', '282459.5_typeIII', '46170.87_typeIII', '1280.4803_typeIII', '282458.4_typeIII', '196620.5_typeIII', '1280.3537_typeIII', '1280.10405_typeIII', '1280.3376_typeIII', '46170.154_typeIII', '869816.3_typeIII', '1280.4810_typeIII', '1123523.3_typeIII']
138	K	R	polar Positive	IN_3			16				['548473.6_typeIII', '1280.4848_typeIII', '46170.127_typeIII', '1280.10758_typeIII', '282459.5_typeIII', '46170.87_typeIII', '1280.4803_typeIII', '282458.4_typeIII', '196620.5_typeIII', '1280.3537_typeIII', '1280.10405_typeIII', '1280.3376_typeIII', '46170.154_typeIII', '869816.3_typeIII', '1280.4810_typeIII', '1123523.3_typeIII']
139	I	F	NonPolar Neutral	IN_3		38				['1075082.3_typeII', '985006.4_typeII', '1074919.7_typeII', '1075077.3_typeII', '359787.11_typeII', '889933.4_typeII', '158878.14_typeII', '1280.5230_typeII', '1280.3378_typeII', '1075076.3_typeII', '1280.3349_typeII', '703339.3_typeII', '1280.4353_typeII', '1075079.3_typeII', '1280.7181_typeII', '1280.7180_typeII', '1280.5050_typeII', '1280.4832_typeII', '1280.3369_typeII', '1280.3568_typeII', '…
139	I	L	NonPolar Neutral	IN_3		1				['273036.6_typeII']
140	S	K	Polar Neutral	IN_3		39				['1075082.3_typeII', '985006.4_typeII', '1074919.7_typeII', '1075077.3_typeII', '359787.11_typeII', '889933.4_typeII', '158878.14_typeII', '1280.5230_typeII', '1280.3378_typeII', '1075076.3_typeII', '1280.3349_typeII', '703339.3_typeII', '1280.4353_typeII', '1075079.3_typeII', '1280.7181_typeII', '1280.7180_typeII', '1280.5050_typeII', '1280.4832_typeII', '1280.3369_typeII', '1280.3568_typeII', '…
140	S	N	Polar Neutral	IN_3			16				['548473.6_typeIII', '1280.4848_typeIII', '46170.127_typeIII', '1280.10758_typeIII', '282459.5_typeIII', '46170.87_typeIII', '1280.4803_typeIII', '282458.4_typeIII', '196620.5_typeIII', '1280.3537_typeIII', '1280.10405_typeIII', '1280.3376_typeIII', '46170.154_typeIII', '869816.3_typeIII', '1280.4810_typeIII', '1123523.3_typeIII']
141	T	K	Polar Neutral	IN_3		39				['1075082.3_typeII', '985006.4_typeII', '1074919.7_typeII', '1075077.3_typeII', '359787.11_typeII', '889933.4_typeII', '158878.14_typeII', '1280.5230_typeII', '1280.3378_typeII', '1075076.3_typeII', '1280.3349_typeII', '703339.3_typeII', '1280.4353_typeII', '1075079.3_typeII', '1280.7181_typeII', '1280.7180_typeII', '1280.5050_typeII', '1280.4832_typeII', '1280.3369_typeII', '1280.3568_typeII', '…
141	T	G	Polar Neutral	IN_3			16				['548473.6_typeIII', '1280.4848_typeIII', '46170.127_typeIII', '1280.10758_typeIII', '282459.5_typeIII', '46170.87_typeIII', '1280.4803_typeIII', '282458.4_typeIII', '196620.5_typeIII', '1280.3537_typeIII', '1280.10405_typeIII', '1280.3376_typeIII', '46170.154_typeIII', '869816.3_typeIII', '1280.4810_typeIII', '1123523.3_typeIII']
141	T	S	Polar Neutral	IN_3	2			4	['1280.3367_typeI', '1280.5205_typeI']			['1280.4829_typeIV', '1280.4797_typeIV', '1280.3371_typeIV', '1392476.3_typeIV']
142	P	S	NonPolar Neutral	IN_3	8	39		4	['1368166.3_typeI', '1280.10759_typeI', '1118959.3_typeI', '685039.3_typeI', '1280.3367_typeI', '1280.5205_typeI', '1201010.3_typeI', '1194085.3_typeI']	['1075082.3_typeII', '985006.4_typeII', '1074919.7_typeII', '1075077.3_typeII', '359787.11_typeII', '889933.4_typeII', '158878.14_typeII', '1280.5230_typeII', '1280.3378_typeII', '1075076.3_typeII', '1280.3349_typeII', '703339.3_typeII', '1280.4353_typeII', '1075079.3_typeII', '1280.7181_typeII', '1280.7180_typeII', '1280.5050_typeII', '1280.4832_typeII', '1280.3369_typeII', '1280.3568_typeII', '…		['1280.4829_typeIV', '1280.4797_typeIV', '1280.3371_typeIV', '1392476.3_typeIV']
142	P	T	NonPolar Neutral	IN_3			16				['548473.6_typeIII', '1280.4848_typeIII', '46170.127_typeIII', '1280.10758_typeIII', '282459.5_typeIII', '46170.87_typeIII', '1280.4803_typeIII', '282458.4_typeIII', '196620.5_typeIII', '1280.3537_typeIII', '1280.10405_typeIII', '1280.3376_typeIII', '46170.154_typeIII', '869816.3_typeIII', '1280.4810_typeIII', '1123523.3_typeIII']
145	I	S	NonPolar Neutral	TM5		39	16			['1075082.3_typeII', '985006.4_typeII', '1074919.7_typeII', '1075077.3_typeII', '359787.11_typeII', '889933.4_typeII', '158878.14_typeII', '1280.5230_typeII', '1280.3378_typeII', '1075076.3_typeII', '1280.3349_typeII', '703339.3_typeII', '1280.4353_typeII', '1075079.3_typeII', '1280.7181_typeII', '1280.7180_typeII', '1280.5050_typeII', '1280.4832_typeII', '1280.3369_typeII', '1280.3568_typeII', '…	['548473.6_typeIII', '1280.4848_typeIII', '46170.127_typeIII', '1280.10758_typeIII', '282459.5_typeIII', '46170.87_typeIII', '1280.4803_typeIII', '282458.4_typeIII', '196620.5_typeIII', '1280.3537_typeIII', '1280.10405_typeIII', '1280.3376_typeIII', '46170.154_typeIII', '869816.3_typeIII', '1280.4810_typeIII', '1123523.3_typeIII']
148	K	R	polar Positive	TM5		2				['985006.4_typeII', '273036.6_typeII']
149	G	T	NonPolar Neutral	TM5		39				['1075082.3_typeII', '985006.4_typeII', '1074919.7_typeII', '1075077.3_typeII', '359787.11_typeII', '889933.4_typeII', '158878.14_typeII', '1280.5230_typeII', '1280.3378_typeII', '1075076.3_typeII', '1280.3349_typeII', '703339.3_typeII', '1280.4353_typeII', '1075079.3_typeII', '1280.7181_typeII', '1280.7180_typeII', '1280.5050_typeII', '1280.4832_typeII', '1280.3369_typeII', '1280.3568_typeII', '…
149	G	K	NonPolar Neutral	TM5			16				['548473.6_typeIII', '1280.4848_typeIII', '46170.127_typeIII', '1280.10758_typeIII', '282459.5_typeIII', '46170.87_typeIII', '1280.4803_typeIII', '282458.4_typeIII', '196620.5_typeIII', '1280.3537_typeIII', '1280.10405_typeIII', '1280.3376_typeIII', '46170.154_typeIII', '869816.3_typeIII', '1280.4810_typeIII', '1123523.3_typeIII']
150	F	Y	NonPolar Neutral	TM5		39				['1075082.3_typeII', '985006.4_typeII', '1074919.7_typeII', '1075077.3_typeII', '359787.11_typeII', '889933.4_typeII', '158878.14_typeII', '1280.5230_typeII', '1280.3378_typeII', '1075076.3_typeII', '1280.3349_typeII', '703339.3_typeII', '1280.4353_typeII', '1075079.3_typeII', '1280.7181_typeII', '1280.7180_typeII', '1280.5050_typeII', '1280.4832_typeII', '1280.3369_typeII', '1280.3568_typeII', '…
151	L	M	NonPolar Neutral	TM5		39				['1075082.3_typeII', '985006.4_typeII', '1074919.7_typeII', '1075077.3_typeII', '359787.11_typeII', '889933.4_typeII', '158878.14_typeII', '1280.5230_typeII', '1280.3378_typeII', '1075076.3_typeII', '1280.3349_typeII', '703339.3_typeII', '1280.4353_typeII', '1075079.3_typeII', '1280.7181_typeII', '1280.7180_typeII', '1280.5050_typeII', '1280.4832_typeII', '1280.3369_typeII', '1280.3568_typeII', '…
152	I	T	NonPolar Neutral	TM5			16				['548473.6_typeIII', '1280.4848_typeIII', '46170.127_typeIII', '1280.10758_typeIII', '282459.5_typeIII', '46170.87_typeIII', '1280.4803_typeIII', '282458.4_typeIII', '196620.5_typeIII', '1280.3537_typeIII', '1280.10405_typeIII', '1280.3376_typeIII', '46170.154_typeIII', '869816.3_typeIII', '1280.4810_typeIII', '1123523.3_typeIII']
153	V	I	NonPolar Neutral	TM5		39				['1075082.3_typeII', '985006.4_typeII', '1074919.7_typeII', '1075077.3_typeII', '359787.11_typeII', '889933.4_typeII', '158878.14_typeII', '1280.5230_typeII', '1280.3378_typeII', '1075076.3_typeII', '1280.3349_typeII', '703339.3_typeII', '1280.4353_typeII', '1075079.3_typeII', '1280.7181_typeII', '1280.7180_typeII', '1280.5050_typeII', '1280.4832_typeII', '1280.3369_typeII', '1280.3568_typeII', '…
155	S	T	Polar Neutral	TM5			16				['548473.6_typeIII', '1280.4848_typeIII', '46170.127_typeIII', '1280.10758_typeIII', '282459.5_typeIII', '46170.87_typeIII', '1280.4803_typeIII', '282458.4_typeIII', '196620.5_typeIII', '1280.3537_typeIII', '1280.10405_typeIII', '1280.3376_typeIII', '46170.154_typeIII', '869816.3_typeIII', '1280.4810_typeIII', '1123523.3_typeIII']
155	S	P	Polar Neutral	TM5	1				['523796.5_typeI']
156	T	F	Polar Neutral	TM5		39				['1075082.3_typeII', '985006.4_typeII', '1074919.7_typeII', '1075077.3_typeII', '359787.11_typeII', '889933.4_typeII', '158878.14_typeII', '1280.5230_typeII', '1280.3378_typeII', '1075076.3_typeII', '1280.3349_typeII', '703339.3_typeII', '1280.4353_typeII', '1075079.3_typeII', '1280.7181_typeII', '1280.7180_typeII', '1280.5050_typeII', '1280.4832_typeII', '1280.3369_typeII', '1280.3568_typeII', '…
156	T	I	Polar Neutral	TM5			16				['548473.6_typeIII', '1280.4848_typeIII', '46170.127_typeIII', '1280.10758_typeIII', '282459.5_typeIII', '46170.87_typeIII', '1280.4803_typeIII', '282458.4_typeIII', '196620.5_typeIII', '1280.3537_typeIII', '1280.10405_typeIII', '1280.3376_typeIII', '46170.154_typeIII', '869816.3_typeIII', '1280.4810_typeIII', '1123523.3_typeIII']
157	I	V	NonPolar Neutral	TM5		39	16			['1075082.3_typeII', '985006.4_typeII', '1074919.7_typeII', '1075077.3_typeII', '359787.11_typeII', '889933.4_typeII', '158878.14_typeII', '1280.5230_typeII', '1280.3378_typeII', '1075076.3_typeII', '1280.3349_typeII', '703339.3_typeII', '1280.4353_typeII', '1075079.3_typeII', '1280.7181_typeII', '1280.7180_typeII', '1280.5050_typeII', '1280.4832_typeII', '1280.3369_typeII', '1280.3568_typeII', '…	['548473.6_typeIII', '1280.4848_typeIII', '46170.127_typeIII', '1280.10758_typeIII', '282459.5_typeIII', '46170.87_typeIII', '1280.4803_typeIII', '282458.4_typeIII', '196620.5_typeIII', '1280.3537_typeIII', '1280.10405_typeIII', '1280.3376_typeIII', '46170.154_typeIII', '869816.3_typeIII', '1280.4810_typeIII', '1123523.3_typeIII']
158	L	I	NonPolar Neutral	TM5			16				['548473.6_typeIII', '1280.4848_typeIII', '46170.127_typeIII', '1280.10758_typeIII', '282459.5_typeIII', '46170.87_typeIII', '1280.4803_typeIII', '282458.4_typeIII', '196620.5_typeIII', '1280.3537_typeIII', '1280.10405_typeIII', '1280.3376_typeIII', '46170.154_typeIII', '869816.3_typeIII', '1280.4810_typeIII', '1123523.3_typeIII']
159	L	F	NonPolar Neutral	TM5		39				['1075082.3_typeII', '985006.4_typeII', '1074919.7_typeII', '1075077.3_typeII', '359787.11_typeII', '889933.4_typeII', '158878.14_typeII', '1280.5230_typeII', '1280.3378_typeII', '1075076.3_typeII', '1280.3349_typeII', '703339.3_typeII', '1280.4353_typeII', '1075079.3_typeII', '1280.7181_typeII', '1280.7180_typeII', '1280.5050_typeII', '1280.4832_typeII', '1280.3369_typeII', '1280.3568_typeII', '…
159	L	V	NonPolar Neutral	TM5			16				['548473.6_typeIII', '1280.4848_typeIII', '46170.127_typeIII', '1280.10758_typeIII', '282459.5_typeIII', '46170.87_typeIII', '1280.4803_typeIII', '282458.4_typeIII', '196620.5_typeIII', '1280.3537_typeIII', '1280.10405_typeIII', '1280.3376_typeIII', '46170.154_typeIII', '869816.3_typeIII', '1280.4810_typeIII', '1123523.3_typeIII']
160	L	A	NonPolar Neutral	TM5		39				['1075082.3_typeII', '985006.4_typeII', '1074919.7_typeII', '1075077.3_typeII', '359787.11_typeII', '889933.4_typeII', '158878.14_typeII', '1280.5230_typeII', '1280.3378_typeII', '1075076.3_typeII', '1280.3349_typeII', '703339.3_typeII', '1280.4353_typeII', '1075079.3_typeII', '1280.7181_typeII', '1280.7180_typeII', '1280.5050_typeII', '1280.4832_typeII', '1280.3369_typeII', '1280.3568_typeII', '…
160	L	I	NonPolar Neutral	TM5			16				['548473.6_typeIII', '1280.4848_typeIII', '46170.127_typeIII', '1280.10758_typeIII', '282459.5_typeIII', '46170.87_typeIII', '1280.4803_typeIII', '282458.4_typeIII', '196620.5_typeIII', '1280.3537_typeIII', '1280.10405_typeIII', '1280.3376_typeIII', '46170.154_typeIII', '869816.3_typeIII', '1280.4810_typeIII', '1123523.3_typeIII']
163	S	A	Polar Neutral	TM5		39				['1075082.3_typeII', '985006.4_typeII', '1074919.7_typeII', '1075077.3_typeII', '359787.11_typeII', '889933.4_typeII', '158878.14_typeII', '1280.5230_typeII', '1280.3378_typeII', '1075076.3_typeII', '1280.3349_typeII', '703339.3_typeII', '1280.4353_typeII', '1075079.3_typeII', '1280.7181_typeII', '1280.7180_typeII', '1280.5050_typeII', '1280.4832_typeII', '1280.3369_typeII', '1280.3568_typeII', '…
164	L	F	NonPolar Neutral	TM5		39				['1075082.3_typeII', '985006.4_typeII', '1074919.7_typeII', '1075077.3_typeII', '359787.11_typeII', '889933.4_typeII', '158878.14_typeII', '1280.5230_typeII', '1280.3378_typeII', '1075076.3_typeII', '1280.3349_typeII', '703339.3_typeII', '1280.4353_typeII', '1075079.3_typeII', '1280.7181_typeII', '1280.7180_typeII', '1280.5050_typeII', '1280.4832_typeII', '1280.3369_typeII', '1280.3568_typeII', '…
165	F	L	NonPolar Neutral	TM5			16				['548473.6_typeIII', '1280.4848_typeIII', '46170.127_typeIII', '1280.10758_typeIII', '282459.5_typeIII', '46170.87_typeIII', '1280.4803_typeIII', '282458.4_typeIII', '196620.5_typeIII', '1280.3537_typeIII', '1280.10405_typeIII', '1280.3376_typeIII', '46170.154_typeIII', '869816.3_typeIII', '1280.4810_typeIII', '1123523.3_typeIII']
166	F	Y	NonPolar Neutral	TM5		39				['1075082.3_typeII', '985006.4_typeII', '1074919.7_typeII', '1075077.3_typeII', '359787.11_typeII', '889933.4_typeII', '158878.14_typeII', '1280.5230_typeII', '1280.3378_typeII', '1075076.3_typeII', '1280.3349_typeII', '703339.3_typeII', '1280.4353_typeII', '1075079.3_typeII', '1280.7181_typeII', '1280.7180_typeII', '1280.5050_typeII', '1280.4832_typeII', '1280.3369_typeII', '1280.3568_typeII', '…
167	F	I	NonPolar Neutral	TM5		39				['1075082.3_typeII', '985006.4_typeII', '1074919.7_typeII', '1075077.3_typeII', '359787.11_typeII', '889933.4_typeII', '158878.14_typeII', '1280.5230_typeII', '1280.3378_typeII', '1075076.3_typeII', '1280.3349_typeII', '703339.3_typeII', '1280.4353_typeII', '1075079.3_typeII', '1280.7181_typeII', '1280.7180_typeII', '1280.5050_typeII', '1280.4832_typeII', '1280.3369_typeII', '1280.3568_typeII', '…
167	F	A	NonPolar Neutral	TM5			16				['548473.6_typeIII', '1280.4848_typeIII', '46170.127_typeIII', '1280.10758_typeIII', '282459.5_typeIII', '46170.87_typeIII', '1280.4803_typeIII', '282458.4_typeIII', '196620.5_typeIII', '1280.3537_typeIII', '1280.10405_typeIII', '1280.3376_typeIII', '46170.154_typeIII', '869816.3_typeIII', '1280.4810_typeIII', '1123523.3_typeIII']
170	Q	T	Polar Neutral	OUT_3		39				['1075082.3_typeII', '985006.4_typeII', '1074919.7_typeII', '1075077.3_typeII', '359787.11_typeII', '889933.4_typeII', '158878.14_typeII', '1280.5230_typeII', '1280.3378_typeII', '1075076.3_typeII', '1280.3349_typeII', '703339.3_typeII', '1280.4353_typeII', '1075079.3_typeII', '1280.7181_typeII', '1280.7180_typeII', '1280.5050_typeII', '1280.4832_typeII', '1280.3369_typeII', '1280.3568_typeII', '…
171	I	N	NonPolar Neutral	OUT_3		39				['1075082.3_typeII', '985006.4_typeII', '1074919.7_typeII', '1075077.3_typeII', '359787.11_typeII', '889933.4_typeII', '158878.14_typeII', '1280.5230_typeII', '1280.3378_typeII', '1075076.3_typeII', '1280.3349_typeII', '703339.3_typeII', '1280.4353_typeII', '1075079.3_typeII', '1280.7181_typeII', '1280.7180_typeII', '1280.5050_typeII', '1280.4832_typeII', '1280.3369_typeII', '1280.3568_typeII', '…
172	N	T	Polar Neutral	OUT_3		39				['1075082.3_typeII', '985006.4_typeII', '1074919.7_typeII', '1075077.3_typeII', '359787.11_typeII', '889933.4_typeII', '158878.14_typeII', '1280.5230_typeII', '1280.3378_typeII', '1075076.3_typeII', '1280.3349_typeII', '703339.3_typeII', '1280.4353_typeII', '1075079.3_typeII', '1280.7181_typeII', '1280.7180_typeII', '1280.5050_typeII', '1280.4832_typeII', '1280.3369_typeII', '1280.3568_typeII', '…
172	N	D	Polar Neutral	OUT_3			16				['548473.6_typeIII', '1280.4848_typeIII', '46170.127_typeIII', '1280.10758_typeIII', '282459.5_typeIII', '46170.87_typeIII', '1280.4803_typeIII', '282458.4_typeIII', '196620.5_typeIII', '1280.3537_typeIII', '1280.10405_typeIII', '1280.3376_typeIII', '46170.154_typeIII', '869816.3_typeIII', '1280.4810_typeIII', '1123523.3_typeIII']
173	S	A	Polar Neutral	OUT_3			16				['548473.6_typeIII', '1280.4848_typeIII', '46170.127_typeIII', '1280.10758_typeIII', '282459.5_typeIII', '46170.87_typeIII', '1280.4803_typeIII', '282458.4_typeIII', '196620.5_typeIII', '1280.3537_typeIII', '1280.10405_typeIII', '1280.3376_typeIII', '46170.154_typeIII', '869816.3_typeIII', '1280.4810_typeIII', '1123523.3_typeIII']
174	D	S	Polar Negative	OUT_3		39	16			['1075082.3_typeII', '985006.4_typeII', '1074919.7_typeII', '1075077.3_typeII', '359787.11_typeII', '889933.4_typeII', '158878.14_typeII', '1280.5230_typeII', '1280.3378_typeII', '1075076.3_typeII', '1280.3349_typeII', '703339.3_typeII', '1280.4353_typeII', '1075079.3_typeII', '1280.7181_typeII', '1280.7180_typeII', '1280.5050_typeII', '1280.4832_typeII', '1280.3369_typeII', '1280.3568_typeII', '…	['548473.6_typeIII', '1280.4848_typeIII', '46170.127_typeIII', '1280.10758_typeIII', '282459.5_typeIII', '46170.87_typeIII', '1280.4803_typeIII', '282458.4_typeIII', '196620.5_typeIII', '1280.3537_typeIII', '1280.10405_typeIII', '1280.3376_typeIII', '46170.154_typeIII', '869816.3_typeIII', '1280.4810_typeIII', '1123523.3_typeIII']
175	E	N	Polar Negative	OUT_3		39				['1075082.3_typeII', '985006.4_typeII', '1074919.7_typeII', '1075077.3_typeII', '359787.11_typeII', '889933.4_typeII', '158878.14_typeII', '1280.5230_typeII', '1280.3378_typeII', '1075076.3_typeII', '1280.3349_typeII', '703339.3_typeII', '1280.4353_typeII', '1075079.3_typeII', '1280.7181_typeII', '1280.7180_typeII', '1280.5050_typeII', '1280.4832_typeII', '1280.3369_typeII', '1280.3568_typeII', '…
175	E	D	Polar Negative	OUT_3			16				['548473.6_typeIII', '1280.4848_typeIII', '46170.127_typeIII', '1280.10758_typeIII', '282459.5_typeIII', '46170.87_typeIII', '1280.4803_typeIII', '282458.4_typeIII', '196620.5_typeIII', '1280.3537_typeIII', '1280.10405_typeIII', '1280.3376_typeIII', '46170.154_typeIII', '869816.3_typeIII', '1280.4810_typeIII', '1123523.3_typeIII']
176	A	G	NonPolar Neutral	OUT_3		39				['1075082.3_typeII', '985006.4_typeII', '1074919.7_typeII', '1075077.3_typeII', '359787.11_typeII', '889933.4_typeII', '158878.14_typeII', '1280.5230_typeII', '1280.3378_typeII', '1075076.3_typeII', '1280.3349_typeII', '703339.3_typeII', '1280.4353_typeII', '1075079.3_typeII', '1280.7181_typeII', '1280.7180_typeII', '1280.5050_typeII', '1280.4832_typeII', '1280.3369_typeII', '1280.3568_typeII', '…
176	A	T	NonPolar Neutral	OUT_3	1				['46170.245_typeI']
177	K	D	polar Positive	OUT_3		39				['1075082.3_typeII', '985006.4_typeII', '1074919.7_typeII', '1075077.3_typeII', '359787.11_typeII', '889933.4_typeII', '158878.14_typeII', '1280.5230_typeII', '1280.3378_typeII', '1075076.3_typeII', '1280.3349_typeII', '703339.3_typeII', '1280.4353_typeII', '1075079.3_typeII', '1280.7181_typeII', '1280.7180_typeII', '1280.5050_typeII', '1280.4832_typeII', '1280.3369_typeII', '1280.3568_typeII', '…
177	K	R	polar Positive	OUT_3	1				['1280.4851_typeI']
177	K	S	polar Positive	OUT_3			16				['548473.6_typeIII', '1280.4848_typeIII', '46170.127_typeIII', '1280.10758_typeIII', '282459.5_typeIII', '46170.87_typeIII', '1280.4803_typeIII', '282458.4_typeIII', '196620.5_typeIII', '1280.3537_typeIII', '1280.10405_typeIII', '1280.3376_typeIII', '46170.154_typeIII', '869816.3_typeIII', '1280.4810_typeIII', '1123523.3_typeIII']
178	V	S	NonPolar Neutral	OUT_3		39				['1075082.3_typeII', '985006.4_typeII', '1074919.7_typeII', '1075077.3_typeII', '359787.11_typeII', '889933.4_typeII', '158878.14_typeII', '1280.5230_typeII', '1280.3378_typeII', '1075076.3_typeII', '1280.3349_typeII', '703339.3_typeII', '1280.4353_typeII', '1075079.3_typeII', '1280.7181_typeII', '1280.7180_typeII', '1280.5050_typeII', '1280.4832_typeII', '1280.3369_typeII', '1280.3568_typeII', '…
178	V	T	NonPolar Neutral	OUT_3			16				['548473.6_typeIII', '1280.4848_typeIII', '46170.127_typeIII', '1280.10758_typeIII', '282459.5_typeIII', '46170.87_typeIII', '1280.4803_typeIII', '282458.4_typeIII', '196620.5_typeIII', '1280.3537_typeIII', '1280.10405_typeIII', '1280.3376_typeIII', '46170.154_typeIII', '869816.3_typeIII', '1280.4810_typeIII', '1123523.3_typeIII']
179	I	L	NonPolar Neutral	OUT_3		39				['1075082.3_typeII', '985006.4_typeII', '1074919.7_typeII', '1075077.3_typeII', '359787.11_typeII', '889933.4_typeII', '158878.14_typeII', '1280.5230_typeII', '1280.3378_typeII', '1075076.3_typeII', '1280.3349_typeII', '703339.3_typeII', '1280.4353_typeII', '1075079.3_typeII', '1280.7181_typeII', '1280.7180_typeII', '1280.5050_typeII', '1280.4832_typeII', '1280.3369_typeII', '1280.3568_typeII', '…
180	R	I	polar Positive	TM6		39				['1075082.3_typeII', '985006.4_typeII', '1074919.7_typeII', '1075077.3_typeII', '359787.11_typeII', '889933.4_typeII', '158878.14_typeII', '1280.5230_typeII', '1280.3378_typeII', '1075076.3_typeII', '1280.3349_typeII', '703339.3_typeII', '1280.4353_typeII', '1075079.3_typeII', '1280.7181_typeII', '1280.7180_typeII', '1280.5050_typeII', '1280.4832_typeII', '1280.3369_typeII', '1280.3568_typeII', '…
180	R	K	polar Positive	TM6			16				['548473.6_typeIII', '1280.4848_typeIII', '46170.127_typeIII', '1280.10758_typeIII', '282459.5_typeIII', '46170.87_typeIII', '1280.4803_typeIII', '282458.4_typeIII', '196620.5_typeIII', '1280.3537_typeIII', '1280.10405_typeIII', '1280.3376_typeIII', '46170.154_typeIII', '869816.3_typeIII', '1280.4810_typeIII', '1123523.3_typeIII']
181	Q	P	Polar Neutral	TM6		39				['1075082.3_typeII', '985006.4_typeII', '1074919.7_typeII', '1075077.3_typeII', '359787.11_typeII', '889933.4_typeII', '158878.14_typeII', '1280.5230_typeII', '1280.3378_typeII', '1075076.3_typeII', '1280.3349_typeII', '703339.3_typeII', '1280.4353_typeII', '1075079.3_typeII', '1280.7181_typeII', '1280.7180_typeII', '1280.5050_typeII', '1280.4832_typeII', '1280.3369_typeII', '1280.3568_typeII', '…
183	S	A	Polar Neutral	TM6		39				['1075082.3_typeII', '985006.4_typeII', '1074919.7_typeII', '1075077.3_typeII', '359787.11_typeII', '889933.4_typeII', '158878.14_typeII', '1280.5230_typeII', '1280.3378_typeII', '1075076.3_typeII', '1280.3349_typeII', '703339.3_typeII', '1280.4353_typeII', '1075079.3_typeII', '1280.7181_typeII', '1280.7180_typeII', '1280.5050_typeII', '1280.4832_typeII', '1280.3369_typeII', '1280.3568_typeII', '…
184	F	L	NonPolar Neutral	TM6		39	13			['1075082.3_typeII', '985006.4_typeII', '1074919.7_typeII', '1075077.3_typeII', '359787.11_typeII', '889933.4_typeII', '158878.14_typeII', '1280.5230_typeII', '1280.3378_typeII', '1075076.3_typeII', '1280.3349_typeII', '703339.3_typeII', '1280.4353_typeII', '1075079.3_typeII', '1280.7181_typeII', '1280.7180_typeII', '1280.5050_typeII', '1280.4832_typeII', '1280.3369_typeII', '1280.3568_typeII', '…	['548473.6_typeIII', '46170.127_typeIII', '1280.10758_typeIII', '282459.5_typeIII', '46170.87_typeIII', '1280.4803_typeIII', '282458.4_typeIII', '196620.5_typeIII', '1280.3537_typeIII', '1280.10405_typeIII', '1280.3376_typeIII', '869816.3_typeIII', '1280.4810_typeIII']
184	F	I	NonPolar Neutral	TM6			3				['1280.4848_typeIII', '46170.154_typeIII', '1123523.3_typeIII']
185	I	V	NonPolar Neutral	TM6		39				['1075082.3_typeII', '985006.4_typeII', '1074919.7_typeII', '1075077.3_typeII', '359787.11_typeII', '889933.4_typeII', '158878.14_typeII', '1280.5230_typeII', '1280.3378_typeII', '1075076.3_typeII', '1280.3349_typeII', '703339.3_typeII', '1280.4353_typeII', '1075079.3_typeII', '1280.7181_typeII', '1280.7180_typeII', '1280.5050_typeII', '1280.4832_typeII', '1280.3369_typeII', '1280.3568_typeII', '…
185	I	L	NonPolar Neutral	TM6			16				['548473.6_typeIII', '1280.4848_typeIII', '46170.127_typeIII', '1280.10758_typeIII', '282459.5_typeIII', '46170.87_typeIII', '1280.4803_typeIII', '282458.4_typeIII', '196620.5_typeIII', '1280.3537_typeIII', '1280.10405_typeIII', '1280.3376_typeIII', '46170.154_typeIII', '869816.3_typeIII', '1280.4810_typeIII', '1123523.3_typeIII']
187	I	L	NonPolar Neutral	TM6			16				['548473.6_typeIII', '1280.4848_typeIII', '46170.127_typeIII', '1280.10758_typeIII', '282459.5_typeIII', '46170.87_typeIII', '1280.4803_typeIII', '282458.4_typeIII', '196620.5_typeIII', '1280.3537_typeIII', '1280.10405_typeIII', '1280.3376_typeIII', '46170.154_typeIII', '869816.3_typeIII', '1280.4810_typeIII', '1123523.3_typeIII']
189	I	L	NonPolar Neutral	TM6		39				['1075082.3_typeII', '985006.4_typeII', '1074919.7_typeII', '1075077.3_typeII', '359787.11_typeII', '889933.4_typeII', '158878.14_typeII', '1280.5230_typeII', '1280.3378_typeII', '1075076.3_typeII', '1280.3349_typeII', '703339.3_typeII', '1280.4353_typeII', '1075079.3_typeII', '1280.7181_typeII', '1280.7180_typeII', '1280.5050_typeII', '1280.4832_typeII', '1280.3369_typeII', '1280.3568_typeII', '…
190	T	I	Polar Neutral	TM6		39	16			['1075082.3_typeII', '985006.4_typeII', '1074919.7_typeII', '1075077.3_typeII', '359787.11_typeII', '889933.4_typeII', '158878.14_typeII', '1280.5230_typeII', '1280.3378_typeII', '1075076.3_typeII', '1280.3349_typeII', '703339.3_typeII', '1280.4353_typeII', '1075079.3_typeII', '1280.7181_typeII', '1280.7180_typeII', '1280.5050_typeII', '1280.4832_typeII', '1280.3369_typeII', '1280.3568_typeII', '…	['548473.6_typeIII', '1280.4848_typeIII', '46170.127_typeIII', '1280.10758_typeIII', '282459.5_typeIII', '46170.87_typeIII', '1280.4803_typeIII', '282458.4_typeIII', '196620.5_typeIII', '1280.3537_typeIII', '1280.10405_typeIII', '1280.3376_typeIII', '46170.154_typeIII', '869816.3_typeIII', '1280.4810_typeIII', '1123523.3_typeIII']
192	F	L	NonPolar Neutral	TM6			16				['548473.6_typeIII', '1280.4848_typeIII', '46170.127_typeIII', '1280.10758_typeIII', '282459.5_typeIII', '46170.87_typeIII', '1280.4803_typeIII', '282458.4_typeIII', '196620.5_typeIII', '1280.3537_typeIII', '1280.10405_typeIII', '1280.3376_typeIII', '46170.154_typeIII', '869816.3_typeIII', '1280.4810_typeIII', '1123523.3_typeIII']
193	L	I	NonPolar Neutral	TM6		39				['1075082.3_typeII', '985006.4_typeII', '1074919.7_typeII', '1075077.3_typeII', '359787.11_typeII', '889933.4_typeII', '158878.14_typeII', '1280.5230_typeII', '1280.3378_typeII', '1075076.3_typeII', '1280.3349_typeII', '703339.3_typeII', '1280.4353_typeII', '1075079.3_typeII', '1280.7181_typeII', '1280.7180_typeII', '1280.5050_typeII', '1280.4832_typeII', '1280.3369_typeII', '1280.3568_typeII', '…
195	I	V	NonPolar Neutral	TM6		39				['1075082.3_typeII', '985006.4_typeII', '1074919.7_typeII', '1075077.3_typeII', '359787.11_typeII', '889933.4_typeII', '158878.14_typeII', '1280.5230_typeII', '1280.3378_typeII', '1075076.3_typeII', '1280.3349_typeII', '703339.3_typeII', '1280.4353_typeII', '1075079.3_typeII', '1280.7181_typeII', '1280.7180_typeII', '1280.5050_typeII', '1280.4832_typeII', '1280.3369_typeII', '1280.3568_typeII', '…
196	L	V	NonPolar Neutral	TM6		39				['1075082.3_typeII', '985006.4_typeII', '1074919.7_typeII', '1075077.3_typeII', '359787.11_typeII', '889933.4_typeII', '158878.14_typeII', '1280.5230_typeII', '1280.3378_typeII', '1075076.3_typeII', '1280.3349_typeII', '703339.3_typeII', '1280.4353_typeII', '1075079.3_typeII', '1280.7181_typeII', '1280.7180_typeII', '1280.5050_typeII', '1280.4832_typeII', '1280.3369_typeII', '1280.3568_typeII', '…
197	T	I	Polar Neutral	TM6		39	16			['1075082.3_typeII', '985006.4_typeII', '1074919.7_typeII', '1075077.3_typeII', '359787.11_typeII', '889933.4_typeII', '158878.14_typeII', '1280.5230_typeII', '1280.3378_typeII', '1075076.3_typeII', '1280.3349_typeII', '703339.3_typeII', '1280.4353_typeII', '1075079.3_typeII', '1280.7181_typeII', '1280.7180_typeII', '1280.5050_typeII', '1280.4832_typeII', '1280.3369_typeII', '1280.3568_typeII', '…	['548473.6_typeIII', '1280.4848_typeIII', '46170.127_typeIII', '1280.10758_typeIII', '282459.5_typeIII', '46170.87_typeIII', '1280.4803_typeIII', '282458.4_typeIII', '196620.5_typeIII', '1280.3537_typeIII', '1280.10405_typeIII', '1280.3376_typeIII', '46170.154_typeIII', '869816.3_typeIII', '1280.4810_typeIII', '1123523.3_typeIII']
198	F	L	NonPolar Neutral	TM6		39				['1075082.3_typeII', '985006.4_typeII', '1074919.7_typeII', '1075077.3_typeII', '359787.11_typeII', '889933.4_typeII', '158878.14_typeII', '1280.5230_typeII', '1280.3378_typeII', '1075076.3_typeII', '1280.3349_typeII', '703339.3_typeII', '1280.4353_typeII', '1075079.3_typeII', '1280.7181_typeII', '1280.7180_typeII', '1280.5050_typeII', '1280.4832_typeII', '1280.3369_typeII', '1280.3568_typeII', '…
199	V	I	NonPolar Neutral	TM6		39	16			['1075082.3_typeII', '985006.4_typeII', '1074919.7_typeII', '1075077.3_typeII', '359787.11_typeII', '889933.4_typeII', '158878.14_typeII', '1280.5230_typeII', '1280.3378_typeII', '1075076.3_typeII', '1280.3349_typeII', '703339.3_typeII', '1280.4353_typeII', '1075079.3_typeII', '1280.7181_typeII', '1280.7180_typeII', '1280.5050_typeII', '1280.4832_typeII', '1280.3369_typeII', '1280.3568_typeII', '…	['548473.6_typeIII', '1280.4848_typeIII', '46170.127_typeIII', '1280.10758_typeIII', '282459.5_typeIII', '46170.87_typeIII', '1280.4803_typeIII', '282458.4_typeIII', '196620.5_typeIII', '1280.3537_typeIII', '1280.10405_typeIII', '1280.3376_typeIII', '46170.154_typeIII', '869816.3_typeIII', '1280.4810_typeIII', '1123523.3_typeIII']
200	I	M	NonPolar Neutral	TM6		39				['1075082.3_typeII', '985006.4_typeII', '1074919.7_typeII', '1075077.3_typeII', '359787.11_typeII', '889933.4_typeII', '158878.14_typeII', '1280.5230_typeII', '1280.3378_typeII', '1075076.3_typeII', '1280.3349_typeII', '703339.3_typeII', '1280.4353_typeII', '1075079.3_typeII', '1280.7181_typeII', '1280.7180_typeII', '1280.5050_typeII', '1280.4832_typeII', '1280.3369_typeII', '1280.3568_typeII', '…
200	I	S	NonPolar Neutral	TM6			1				['548473.6_typeIII']
200	I	Y	NonPolar Neutral	TM6			15				['1280.4848_typeIII', '46170.127_typeIII', '1280.10758_typeIII', '282459.5_typeIII', '46170.87_typeIII', '1280.4803_typeIII', '282458.4_typeIII', '196620.5_typeIII', '1280.3537_typeIII', '1280.10405_typeIII', '1280.3376_typeIII', '46170.154_typeIII', '869816.3_typeIII', '1280.4810_typeIII', '1123523.3_typeIII']
202	Q	L	Polar Neutral	TM6		39				['1075082.3_typeII', '985006.4_typeII', '1074919.7_typeII', '1075077.3_typeII', '359787.11_typeII', '889933.4_typeII', '158878.14_typeII', '1280.5230_typeII', '1280.3378_typeII', '1075076.3_typeII', '1280.3349_typeII', '703339.3_typeII', '1280.4353_typeII', '1075079.3_typeII', '1280.7181_typeII', '1280.7180_typeII', '1280.5050_typeII', '1280.4832_typeII', '1280.3369_typeII', '1280.3568_typeII', '…
204	L	T	NonPolar Neutral	TM6		39	15			['1075082.3_typeII', '985006.4_typeII', '1074919.7_typeII', '1075077.3_typeII', '359787.11_typeII', '889933.4_typeII', '158878.14_typeII', '1280.5230_typeII', '1280.3378_typeII', '1075076.3_typeII', '1280.3349_typeII', '703339.3_typeII', '1280.4353_typeII', '1075079.3_typeII', '1280.7181_typeII', '1280.7180_typeII', '1280.5050_typeII', '1280.4832_typeII', '1280.3369_typeII', '1280.3568_typeII', '…	['548473.6_typeIII', '1280.4848_typeIII', '46170.127_typeIII', '282459.5_typeIII', '46170.87_typeIII', '1280.4803_typeIII', '282458.4_typeIII', '196620.5_typeIII', '1280.3537_typeIII', '1280.10405_typeIII', '1280.3376_typeIII', '46170.154_typeIII', '869816.3_typeIII', '1280.4810_typeIII', '1123523.3_typeIII']
204	L	S	NonPolar Neutral	TM6			1				['1280.10758_typeIII']
209	K	E	polar Positive	CYT		1				['703339.3_typeII']
247	P	T	NonPolar Neutral	CYT	76	39	16	4	['1280.2220_typeI', '1280.2217_typeI', '46170.187_typeI', '1280.5203_typeI', '1074252.3_typeI', '1280.2218_typeI', '46170.289_typeI', '426430.8_typeI', '1280.3574_typeI', '451515.3_typeI', '1280.8873_typeI', '1305598.3_typeI', '46170.182_typeI', '46170.245_typeI', '1458279.3_typeI', '1368166.3_typeI', '1280.10759_typeI', '46170.186_typeI', '46170.290_typeI', '1280.3356_typeI', '1280.2215_typeI', …	['1075082.3_typeII', '985006.4_typeII', '1074919.7_typeII', '1075077.3_typeII', '359787.11_typeII', '889933.4_typeII', '158878.14_typeII', '1280.5230_typeII', '1280.3378_typeII', '1075076.3_typeII', '1280.3349_typeII', '703339.3_typeII', '1280.4353_typeII', '1075079.3_typeII', '1280.7181_typeII', '1280.7180_typeII', '1280.5050_typeII', '1280.4832_typeII', '1280.3369_typeII', '1280.3568_typeII', '…	['548473.6_typeIII', '1280.4848_typeIII', '46170.127_typeIII', '1280.10758_typeIII', '282459.5_typeIII', '46170.87_typeIII', '1280.4803_typeIII', '282458.4_typeIII', '196620.5_typeIII', '1280.3537_typeIII', '1280.10405_typeIII', '1280.3376_typeIII', '46170.154_typeIII', '869816.3_typeIII', '1280.4810_typeIII', '1123523.3_typeIII']	['1280.4829_typeIV', '1280.4797_typeIV', '1280.3371_typeIV', '1392476.3_typeIV']
251	Y	F	Polar Neutral	CYT	17				['1074252.3_typeI', '1280.4824_typeI', '1323661.3_typeI', '1280.4850_typeI', '1280.7179_typeI', '1280.4851_typeI', '46170.102_typeI', '1280.4852_typeI', '1280.7178_typeI', '1280.7175_typeI', '1155084.3_typeI', '1280.5046_typeI', '46170.288_typeI', '1229492.3_typeI', '1280.3366_typeI', '46170.155_typeI', '523796.5_typeI']
253	R	H	polar Positive	CYT		1				['1280.3568_typeII']
258	P	I	NonPolar Neutral	CYT	6	37			['46170.187_typeI', '1280.5203_typeI', '1280.8873_typeI', '46170.245_typeI', '46170.186_typeI', '1193576.3_typeI']	['1075082.3_typeII', '1074919.7_typeII', '1075077.3_typeII', '359787.11_typeII', '889933.4_typeII', '158878.14_typeII', '1280.5230_typeII', '1280.3378_typeII', '1075076.3_typeII', '1280.3349_typeII', '703339.3_typeII', '1280.4353_typeII', '1075079.3_typeII', '1280.7181_typeII', '1280.7180_typeII', '1280.5050_typeII', '1280.4832_typeII', '1280.3369_typeII', '1280.3568_typeII', '1280.3368_typeII', …
258	P	N	NonPolar Neutral	CYT			1				['869816.3_typeIII']
258	P	T	NonPolar Neutral	CYT			15				['548473.6_typeIII', '1280.4848_typeIII', '46170.127_typeIII', '1280.10758_typeIII', '282459.5_typeIII', '46170.87_typeIII', '1280.4803_typeIII', '282458.4_typeIII', '196620.5_typeIII', '1280.3537_typeIII', '1280.10405_typeIII', '1280.3376_typeIII', '46170.154_typeIII', '1280.4810_typeIII', '1123523.3_typeIII']
262	D	A	Polar Negative	CYT	6	37			['46170.187_typeI', '1280.5203_typeI', '1280.8873_typeI', '46170.245_typeI', '46170.186_typeI', '1193576.3_typeI']	['1075082.3_typeII', '1074919.7_typeII', '1075077.3_typeII', '359787.11_typeII', '889933.4_typeII', '158878.14_typeII', '1280.5230_typeII', '1280.3378_typeII', '1075076.3_typeII', '1280.3349_typeII', '703339.3_typeII', '1280.4353_typeII', '1075079.3_typeII', '1280.7181_typeII', '1280.7180_typeII', '1280.5050_typeII', '1280.4832_typeII', '1280.3369_typeII', '1280.3568_typeII', '1280.3368_typeII', …
280	I	L	NonPolar Neutral	CYT			16				['548473.6_typeIII', '1280.4848_typeIII', '46170.127_typeIII', '1280.10758_typeIII', '282459.5_typeIII', '46170.87_typeIII', '1280.4803_typeIII', '282458.4_typeIII', '196620.5_typeIII', '1280.3537_typeIII', '1280.10405_typeIII', '1280.3376_typeIII', '46170.154_typeIII', '869816.3_typeIII', '1280.4810_typeIII', '1123523.3_typeIII']
297	I	L	NonPolar Neutral	CYT			16				['548473.6_typeIII', '1280.4848_typeIII', '46170.127_typeIII', '1280.10758_typeIII', '282459.5_typeIII', '46170.87_typeIII', '1280.4803_typeIII', '282458.4_typeIII', '196620.5_typeIII', '1280.3537_typeIII', '1280.10405_typeIII', '1280.3376_typeIII', '46170.154_typeIII', '869816.3_typeIII', '1280.4810_typeIII', '1123523.3_typeIII']
299	A	T	NonPolar Neutral	CYT		1				['681288.4_typeII']
308	N	S	Polar Neutral	CYT	8	2		4	['1368166.3_typeI', '1280.10759_typeI', '1118959.3_typeI', '685039.3_typeI', '1280.3367_typeI', '1280.5205_typeI', '1201010.3_typeI', '1194085.3_typeI']	['985006.4_typeII', '273036.6_typeII']		['1280.4829_typeIV', '1280.4797_typeIV', '1280.3371_typeIV', '1392476.3_typeIV']
309	I	F	NonPolar Neutral	CYT	19				['1280.2220_typeI', '1280.2217_typeI', '1280.2218_typeI', '1280.3574_typeI', '451515.3_typeI', '1458279.3_typeI', '1280.2215_typeI', '46170.148_typeI', '1280.5204_typeI', '1280.4800_typeI', '1280.2216_typeI', '46170.246_typeI', '1280.3352_typeI', '46170.149_typeI', '1280.2219_typeI', '46170.247_typeI', '1280.3566_typeI', '1280.3583_typeI', '451516.9_typeI']
320	S	T	Polar Neutral	CYT	15	2	16	4	['1368166.3_typeI', '1280.10759_typeI', '1118959.3_typeI', '685039.3_typeI', '1280.4850_typeI', '1280.4851_typeI', '1280.3367_typeI', '1280.4852_typeI', '1155084.3_typeI', '46170.288_typeI', '1229492.3_typeI', '1280.5205_typeI', '1201010.3_typeI', '1194085.3_typeI', '523796.5_typeI']	['985006.4_typeII', '273036.6_typeII']	['548473.6_typeIII', '1280.4848_typeIII', '46170.127_typeIII', '1280.10758_typeIII', '282459.5_typeIII', '46170.87_typeIII', '1280.4803_typeIII', '282458.4_typeIII', '196620.5_typeIII', '1280.3537_typeIII', '1280.10405_typeIII', '1280.3376_typeIII', '46170.154_typeIII', '869816.3_typeIII', '1280.4810_typeIII', '1123523.3_typeIII']	['1280.4829_typeIV', '1280.4797_typeIV', '1280.3371_typeIV', '1392476.3_typeIV']
321	S	H	Polar Neutral	CYT	6	2		4	['1368166.3_typeI', '1280.10759_typeI', '1118959.3_typeI', '685039.3_typeI', '1201010.3_typeI', '1194085.3_typeI']	['985006.4_typeII', '273036.6_typeII']		['1280.4829_typeIV', '1280.4797_typeIV', '1280.3371_typeIV', '1392476.3_typeIV']
321	S	R	Polar Neutral	CYT	9		16		['1280.4850_typeI', '1280.4851_typeI', '1280.3367_typeI', '1280.4852_typeI', '1155084.3_typeI', '46170.288_typeI', '1229492.3_typeI', '1280.5205_typeI', '523796.5_typeI']		['548473.6_typeIII', '1280.4848_typeIII', '46170.127_typeIII', '1280.10758_typeIII', '282459.5_typeIII', '46170.87_typeIII', '1280.4803_typeIII', '282458.4_typeIII', '196620.5_typeIII', '1280.3537_typeIII', '1280.10405_typeIII', '1280.3376_typeIII', '46170.154_typeIII', '869816.3_typeIII', '1280.4810_typeIII', '1123523.3_typeIII']
330	S	N	Polar Neutral	CYT			1				['282459.5_typeIII']
338	D	N	Polar Negative	CYT		1				['1280.7188_typeII']
345	T	S	Polar Neutral	CYT	7		16		['1280.4850_typeI', '1280.4851_typeI', '1280.4852_typeI', '1155084.3_typeI', '46170.288_typeI', '1229492.3_typeI', '523796.5_typeI']		['548473.6_typeIII', '1280.4848_typeIII', '46170.127_typeIII', '1280.10758_typeIII', '282459.5_typeIII', '46170.87_typeIII', '1280.4803_typeIII', '282458.4_typeIII', '196620.5_typeIII', '1280.3537_typeIII', '1280.10405_typeIII', '1280.3376_typeIII', '46170.154_typeIII', '869816.3_typeIII', '1280.4810_typeIII', '1123523.3_typeIII']
395	L	S	NonPolar Neutral	CYT		8				['1075082.3_typeII', '1074919.7_typeII', '1075077.3_typeII', '1075076.3_typeII', '1075079.3_typeII', '1075078.3_typeII', '1074919.6_typeII', '1074919.5_typeII']
399	T	A	Polar Neutral	CYT				1				['1392476.3_typeIV']
